# Supplementary material for: Cellulose-Enriched Microbial Communities from Leaf-Cutter Ant (Atta colombica) Refuse Dumps Vary in Taxonomic Composition and Degradation Ability
Source: PLoS One. 2016 Mar 21;11(3):e0151840. doi: 10.1371/journal.pone.0151840 (PMC4801328; doi:10.1371/journal.pone.0151840)
Supplement: S1 Table — (XLSX) [file pone.0151840.s007.xlsx]

## Sheet: S1 Table
S1 Table. Qualitative and quantitative data for all enrichment communities.
Enriched Community	Qualitative Data				Quantitative Data
	Growth?	Days to Break Filter Paper	Censor1		Average	Standard Deviation
1 Top A	yes	3.66667	0		0.883092	0.0149598
1 Top B	yes	5	0		0.960502	0.0150491
1 Top C	yes	4	0		0.950348	0.0217878
1 Top D	yes	3	0		0.961052	0.00405024
1 Top E	yes	5	0		0.752781	0.0251085
1 Top F	yes	3.33333	0		0.96317	0.0434798
1 Middle A	yes	4.33333	0		0.704016	0.0428985
1 Middle B	no	14	1		-0.0162543	0.0183703
1 Middle C	no	14	1		-0.0393784	0.0105181
1 Middle D	no	14	1		0.0460147	0.037921
1 Middle E	yes	2	0		0.985978	0.0183057
1 Middle F	yes	14	1		0.0610091	0.0306784
1 Bottom A	yes	6	0		0.511237	0.0950373
1 Bottom B	yes	3	0		0.940058	0.0202049
1 Bottom C	no	14	1		0.0227905	0.0111259
1 Bottom D	yes	14	1		0.040709	0.0196006
1 Bottom E	yes	3	0		0.929064	0.0355897
1 Bottom F	yes	10.6667	0		0.178201	0.0651003
2 Top A	yes	10.3333	0		0.227923	0.0835248
2 Top B	yes	7	0		0.157616	0.0175657
2 Top C	yes	5	0		0.26643	0.0145327
2 Top D	yes	8.5	0		0.292026	0.0292678
2 Top E	no	14	1		0.0157994	0.0183126
2 Top F	yes	2	0		0.721597	0.0276339
2 Middle A	yes	5.33333	0		0.449604	0.0122555
2 Middle B	yes	6.33333	0		0.670774	0.0522218
2 Middle C	yes	4.66667	0		0.283489	0.0229671
2 Middle D	yes	3.66667	0		0.641737	0.0440704
2 Middle E	yes	5	0		0.550659	0.0481998
2 Middle F	yes	4	0		0.721948	0.0552235
2 Bottom A	yes	7	0		0.29644	0.0259582
2 Bottom B	yes	8	0		0.177042	0.0592293
2 Bottom C	yes	9.33333	0		0.212751	0.0208737
2 Bottom D	yes	14	1		0.0156302	0.0209366
2 Bottom E	yes	11	0		0.215419	0.0080205
2 Bottom F	yes	14	1		0.12966	0.0433661
3 Top A	yes	14	1		0.241048	0.0262624
3 Top B	yes	11.3333	0		0.370493	0.0582185
3 Top C	yes	14	1		0.285695	0.0548381
3 Top D	yes	14	1		0.178197	0.0569627
3 Top E	yes	14	1		0.26685	0.0662615
3 Top F	yes	11	0		0.178106	0.0174126
3 Middle A	yes	6	0		0.410381	0.0798337
3 Middle B	yes	8.33333	0		0.540047	0.184464
3 Middle C	yes	10.6667	0		0.242275	0.0604896
3 Middle D	yes	9.66667	0		0.193949	0.0396853
3 Middle E	yes	14	1		0.21597	0.0499654
3 Middle F	yes	8.33333	0		0.466012	0.0417348
3 Bottom A	yes	7.66667	0		0.732844	0.0630592
3 Bottom B	yes	7.66667	0		0.566683	0.000422376
3 Bottom C	yes	5.33333	0		0.905796	0.0523753
3 Bottom D	yes	9	0		0.566084	0.0358941
3 Bottom E	yes	8.33333	0		0.683599	0.0601721
3 Bottom F	yes	4	0		0.205063	0.0633962
4 Top A	yes	4.33333	0		0.159088	0.00627603
4 Top B	yes	6	0		0.40345	0.025382
4 Top C	yes	14	1		0.497749	0.0139918
4 Top D	yes	8.33333	0		0.0965407	0.019837
4 Top E	yes	14	1		0.0127672	0.0280289
4 Top F	no	14	1		-0.0234216	0.0146011
4 Middle B	yes	6	0		0.0604275	0.028202
4 Middle C	yes	14	1		0.0234217	0.0101009
4 Middle D	yes	14	1		-0.0586801	0.00622609
4 Middle E	yes	14	1		0.0230985	0.0105069
4 Middle F	yes	14	1		-0.0524226	0.00280127
4 Bottom A	yes	14	1		0.0506671	0.0160079
4 Bottom B	yes	14	1		0.0565633	0.0495668
4 Bottom D	yes	14	1		0.0398681	0.0383951
4 Bottom E	yes	14	1		0.0311716	0.023528
4 Bottom F	yes	14	1		0.0275285	0.0270074
5 Top A	yes	7.33333	0		0.245782	0.0162924
5 Top B	yes	4.33333	0		0.376761	0.00934169
5 Top C	yes	4	0		0.212305	0.0220788
5 Top D	yes	6	0		0.20701	0.0288222
5 Top E	yes	5	0		0.480302	0.0199752
5 Top F	yes	4	0		0.2371	0.0428775
5 Middle A	yes	5.33333	0		0.157396	0.0114512
5 Middle B	yes	5	0		0.254021	0.0332678
5 Middle C	yes	4.33333	0		0.241871	0.0214601
5 Middle D	yes	4.66667	0		0.511083	0.0178831
5 Middle E	yes	7	0		0.359805	0.0290253
5 Middle F	yes	4	0		0.347941	0.0752901
5 Bottom A	yes	2	0		0.636463	0.0363145
5 Bottom B	yes	5	0		0.477166	0.0514664
5 Bottom C	yes	5	0		0.526893	0.0330989
5 Bottom D	yes	3.33333	0		0.328907	0.092449
5 Bottom E	yes	4	0		0.30631	0.0349804
5 Bottom F	yes	2	0		0.534468	0.0254365
1A censor of 1 indicates that the days to break the filter paper was not determined (the experiment ended before the filter paper broke in half).
