# Supplementary material for: Cellulose-Enriched Microbial Communities from Leaf-Cutter Ant (Atta colombica) Refuse Dumps Vary in Taxonomic Composition and Degradation Ability
Source: PLoS One. 2016 Mar 21;11(3):e0151840. doi: 10.1371/journal.pone.0151840 (PMC4801328; doi:10.1371/journal.pone.0151840)
Supplement: S2 Table — (XLSX) [file pone.0151840.s008.xlsx]

## Sheet: Supp. Table 2a - Taxonomy
Supplementary Table 2a. Taxonomic grouping of processed reads for each sample.
taxlevel	rankID	taxon	daughter levels	total	Atta 1 Top (A)	Atta 1 Top (C)	Atta 1 Middle (C)	Atta 1 Middle (E)	Atta 1 Bottom (D)	Atta 1 Bottom (E)	Atta 2 Top (A)	Atta 2 Top (B)	Atta 2 Middle (B)	Atta 2 Middle (D)	Atta 2 Bottom (A)	Atta 2 Bottom (D)	Atta 3 Top (A)	Atta 3 Top (F)	Atta 3 Middle (A)	Atta 3 Middle (E)	Atta 3 Bottom (B)	Atta 3 Bottom (C)	Atta 3 Bottom (D)	Atta 3 Bottom (F)	Atta 4 Top (C)	Atta 4 Middle (D)	Atta 4 Bottom (E)	Atta 5 Top (A)	Atta 5 Middle (E)	Atta 5 Bottom (C)
0	0	Root	2	104044	3478	4586	4045	4183	3586	5380	4543	4389	3768	2964	4436	2354	1702	4191	3485	4750	5499	9616	3704	1701	4401	4321	3253	3241	3709	2759
1	0.2	Bacteria	15	103929	3478	4586	4041	4183	3586	5380	4543	4389	3768	2964	4432	2354	1638	4191	3480	4750	5498	9613	3704	1701	4401	4321	3252	3208	3709	2759
2	0.2.1	Acidobacteria	3	28	0	2	0	0	0	0	0	0	0	0	0	0	1	0	1	0	0	1	0	0	0	0	1	3	1	18
3	0.2.1.20	Acidobacteria_Gp3	1	6	0	2	0	0	0	0	0	0	0	0	0	0	0	0	1	0	0	0	0	0	0	0	1	0	1	1
4	0.2.1.20.1	Acidobacteria_Gp3_order_incertae_sedis	1	6	0	2	0	0	0	0	0	0	0	0	0	0	0	0	1	0	0	0	0	0	0	0	1	0	1	1
5	0.2.1.20.1.1	Acidobacteria_Gp3_family_incertae_sedis	1	6	0	2	0	0	0	0	0	0	0	0	0	0	0	0	1	0	0	0	0	0	0	0	1	0	1	1
6	0.2.1.20.1.1.1	Gp3	0	6	0	2	0	0	0	0	0	0	0	0	0	0	0	0	1	0	0	0	0	0	0	0	1	0	1	1
3	0.2.1.21	Acidobacteria_Gp4	1	2	0	0	0	0	0	0	0	0	0	0	0	0	1	0	0	0	0	1	0	0	0	0	0	0	0	0
4	0.2.1.21.1	Acidobacteria_Gp4_order_incertae_sedis	1	2	0	0	0	0	0	0	0	0	0	0	0	0	1	0	0	0	0	1	0	0	0	0	0	0	0	0
5	0.2.1.21.1.1	Acidobacteria_Gp4_family_incertae_sedis	1	2	0	0	0	0	0	0	0	0	0	0	0	0	1	0	0	0	0	1	0	0	0	0	0	0	0	0
6	0.2.1.21.1.1.1	Gp4	0	2	0	0	0	0	0	0	0	0	0	0	0	0	1	0	0	0	0	1	0	0	0	0	0	0	0	0
3	0.2.1.27	unclassified	1	20	0	0	0	0	0	0	0	0	0	0	0	0	0	0	0	0	0	0	0	0	0	0	0	3	0	17
4	0.2.1.27.1	unclassified	1	20	0	0	0	0	0	0	0	0	0	0	0	0	0	0	0	0	0	0	0	0	0	0	0	3	0	17
5	0.2.1.27.1.1	unclassified	1	20	0	0	0	0	0	0	0	0	0	0	0	0	0	0	0	0	0	0	0	0	0	0	0	3	0	17
6	0.2.1.27.1.1.1	unclassified	0	20	0	0	0	0	0	0	0	0	0	0	0	0	0	0	0	0	0	0	0	0	0	0	0	3	0	17
2	0.2.2	Actinobacteria	1	7666	565	149	544	16	364	16	700	422	228	63	313	193	183	355	142	248	449	301	122	257	355	214	92	411	640	324
3	0.2.2.1	Actinobacteria	4	7666	565	149	544	16	364	16	700	422	228	63	313	193	183	355	142	248	449	301	122	257	355	214	92	411	640	324
4	0.2.2.1.1	Acidimicrobiales	2	41	0	0	0	0	1	0	0	0	0	0	0	1	0	3	0	1	1	5	0	0	16	0	0	4	8	1
5	0.2.2.1.1.3	Iamiaceae	1	37	0	0	0	0	1	0	0	0	0	0	0	1	0	3	0	1	0	5	0	0	16	0	0	2	8	0
6	0.2.2.1.1.3.1	Iamia	0	37	0	0	0	0	1	0	0	0	0	0	0	1	0	3	0	1	0	5	0	0	16	0	0	2	8	0
5	0.2.2.1.1.4	unclassified	1	4	0	0	0	0	0	0	0	0	0	0	0	0	0	0	0	0	1	0	0	0	0	0	0	2	0	1
6	0.2.2.1.1.4.1	unclassified	0	4	0	0	0	0	0	0	0	0	0	0	0	0	0	0	0	0	1	0	0	0	0	0	0	2	0	1
4	0.2.2.1.2	Actinomycetales	11	7611	564	149	544	16	363	16	700	422	228	63	313	192	183	352	140	246	448	296	122	256	339	214	92	399	631	323
5	0.2.2.1.2.9	Cellulomonadaceae	2	193	0	0	0	0	0	0	0	193	0	0	0	0	0	0	0	0	0	0	0	0	0	0	0	0	0	0
6	0.2.2.1.2.9.2	Cellulomonas	0	192	0	0	0	0	0	0	0	192	0	0	0	0	0	0	0	0	0	0	0	0	0	0	0	0	0	0
6	0.2.2.1.2.9.6	unclassified	0	1	0	0	0	0	0	0	0	1	0	0	0	0	0	0	0	0	0	0	0	0	0	0	0	0	0	0
5	0.2.2.1.2.24	Microbacteriaceae	8	5504	555	129	264	2	251	0	56	223	184	56	263	119	158	282	110	201	326	194	110	250	323	157	77	345	597	272
6	0.2.2.1.2.24.2	Agrococcus	0	2	0	0	0	0	0	0	0	0	0	0	2	0	0	0	0	0	0	0	0	0	0	0	0	0	0	0
6	0.2.2.1.2.24.3	Agromyces	0	182	0	0	0	0	0	0	11	171	0	0	0	0	0	0	0	0	0	0	0	0	0	0	0	0	0	0
6	0.2.2.1.2.24.8	Curtobacterium	0	1666	0	0	0	0	0	0	0	0	0	0	68	4	0	0	68	194	212	42	94	219	7	96	48	100	252	262
6	0.2.2.1.2.24.17	Leifsonia	0	549	26	1	146	1	46	0	6	1	7	0	72	87	39	22	4	0	10	1	0	0	0	2	6	47	22	3
6	0.2.2.1.2.24.18	Leucobacter	0	18	0	1	0	0	0	0	0	0	0	0	8	0	0	1	0	0	0	0	0	2	1	1	0	2	1	1
6	0.2.2.1.2.24.20	Microbacterium	0	176	14	0	1	1	0	0	39	51	0	12	8	11	1	12	8	0	3	2	0	1	0	1	5	1	5	0
6	0.2.2.1.2.24.34	Zimmermannella	0	5	0	0	0	0	0	0	0	0	0	0	1	0	0	0	0	0	0	0	0	3	1	0	0	0	0	0
6	0.2.2.1.2.24.35	unclassified	0	2906	515	127	117	0	205	0	0	0	177	44	104	17	118	247	30	7	101	149	16	25	314	57	18	195	317	6
5	0.2.2.1.2.25	Micrococcaceae	1	2	0	0	0	0	0	0	0	2	0	0	0	0	0	0	0	0	0	0	0	0	0	0	0	0	0	0
6	0.2.2.1.2.25.2	Arthrobacter	0	2	0	0	0	0	0	0	0	2	0	0	0	0	0	0	0	0	0	0	0	0	0	0	0	0	0	0
5	0.2.2.1.2.27	Micromonosporaceae	1	5	0	0	0	0	3	0	1	0	0	0	0	0	0	0	0	0	0	0	1	0	0	0	0	0	0	0
6	0.2.2.1.2.27.10	Dactylosporangium	0	5	0	0	0	0	3	0	1	0	0	0	0	0	0	0	0	0	0	0	1	0	0	0	0	0	0	0
5	0.2.2.1.2.28	Mycobacteriaceae	1	27	0	0	1	0	0	0	0	0	0	0	1	0	0	1	0	21	1	0	0	0	1	1	0	0	0	0
6	0.2.2.1.2.28.2	Mycobacterium	0	27	0	0	1	0	0	0	0	0	0	0	1	0	0	1	0	21	1	0	0	0	1	1	0	0	0	0
5	0.2.2.1.2.30	Nocardiaceae	1	29	0	0	0	0	0	0	0	0	0	0	1	22	0	1	0	0	0	0	0	0	0	5	0	0	0	0
6	0.2.2.1.2.30.1	Gordonia	0	29	0	0	0	0	0	0	0	0	0	0	1	22	0	1	0	0	0	0	0	0	0	5	0	0	0	0
5	0.2.2.1.2.31	Nocardioidaceae	3	60	1	0	3	0	1	0	0	0	0	0	0	0	2	1	0	0	1	9	2	0	4	19	2	13	2	0
6	0.2.2.1.2.31.2	Aeromicrobium	0	9	0	0	0	0	0	0	0	0	0	0	0	0	0	0	0	0	1	0	0	0	3	0	0	5	0	0
6	0.2.2.1.2.31.4	Marmoricola	0	28	0	0	0	0	0	0	0	0	0	0	0	0	0	0	0	0	0	7	0	0	0	19	2	0	0	0
6	0.2.2.1.2.31.5	Nocardioides	0	23	1	0	3	0	1	0	0	0	0	0	0	0	2	1	0	0	0	2	2	0	1	0	0	8	2	0
5	0.2.2.1.2.33	Promicromonosporaceae	1	2	0	1	0	0	0	0	0	0	0	0	0	0	0	0	0	0	0	0	0	0	1	0	0	0	0	0
6	0.2.2.1.2.33.1	Cellulosimicrobium	0	2	0	1	0	0	0	0	0	0	0	0	0	0	0	0	0	0	0	0	0	0	1	0	0	0	0	0
5	0.2.2.1.2.34	Propionibacteriaceae	2	12	0	0	0	0	0	0	0	0	0	0	2	1	0	0	0	0	0	0	0	0	7	0	0	0	2	0
6	0.2.2.1.2.34.14	Tessaracoccus	0	2	0	0	0	0	0	0	0	0	0	0	1	1	0	0	0	0	0	0	0	0	0	0	0	0	0	0
6	0.2.2.1.2.34.15	unclassified	0	10	0	0	0	0	0	0	0	0	0	0	1	0	0	0	0	0	0	0	0	0	7	0	0	0	2	0
5	0.2.2.1.2.41	Streptomycetaceae	3	438	0	0	263	0	12	1	0	1	29	0	0	13	0	0	5	1	82	17	7	5	0	2	0	0	0	0
6	0.2.2.1.2.41.1	Kitasatospora	0	252	0	0	251	0	1	0	0	0	0	0	0	0	0	0	0	0	0	0	0	0	0	0	0	0	0	0
6	0.2.2.1.2.41.2	Streptacidiphilus	0	3	0	0	1	0	0	0	0	0	0	0	0	0	0	0	0	0	1	0	1	0	0	0	0	0	0	0
6	0.2.2.1.2.41.3	Streptomyces	0	183	0	0	11	0	11	1	0	1	29	0	0	13	0	0	5	1	81	17	6	5	0	2	0	0	0	0
5	0.2.2.1.2.46	unclassified	1	1339	8	19	13	14	96	15	643	3	15	7	46	37	23	67	25	23	38	76	2	1	3	30	13	41	30	51
6	0.2.2.1.2.46.1	unclassified	0	1339	8	19	13	14	96	15	643	3	15	7	46	37	23	67	25	23	38	76	2	1	3	30	13	41	30	51
4	0.2.2.1.8	Solirubrobacterales	2	3	1	0	0	0	0	0	0	0	0	0	0	0	0	0	2	0	0	0	0	0	0	0	0	0	0	0
5	0.2.2.1.8.3	Solirubrobacteraceae	1	1	0	0	0	0	0	0	0	0	0	0	0	0	0	0	1	0	0	0	0	0	0	0	0	0	0	0
6	0.2.2.1.8.3.1	Solirubrobacter	0	1	0	0	0	0	0	0	0	0	0	0	0	0	0	0	1	0	0	0	0	0	0	0	0	0	0	0
5	0.2.2.1.8.4	unclassified	1	2	1	0	0	0	0	0	0	0	0	0	0	0	0	0	1	0	0	0	0	0	0	0	0	0	0	0
6	0.2.2.1.8.4.1	unclassified	0	2	1	0	0	0	0	0	0	0	0	0	0	0	0	0	1	0	0	0	0	0	0	0	0	0	0	0
4	0.2.2.1.10	unclassified	1	11	0	0	0	0	0	0	0	0	0	0	0	0	0	0	0	1	0	0	0	1	0	0	0	8	1	0
5	0.2.2.1.10.1	unclassified	1	11	0	0	0	0	0	0	0	0	0	0	0	0	0	0	0	1	0	0	0	1	0	0	0	8	1	0
6	0.2.2.1.10.1.1	unclassified	0	11	0	0	0	0	0	0	0	0	0	0	0	0	0	0	0	1	0	0	0	1	0	0	0	8	1	0
2	0.2.4	Armatimonadetes	1	34	12	0	0	3	4	2	0	0	0	0	0	0	0	0	0	0	0	0	0	0	0	0	0	0	0	13
3	0.2.4.3	Armatimonadetes_gp5_class_incertae_sedis	1	34	12	0	0	3	4	2	0	0	0	0	0	0	0	0	0	0	0	0	0	0	0	0	0	0	0	13
4	0.2.4.3.1	Armatimonadetes_gp5_order_incetae_sedis	1	34	12	0	0	3	4	2	0	0	0	0	0	0	0	0	0	0	0	0	0	0	0	0	0	0	0	13
5	0.2.4.3.1.1	Armatimonadetes_gp5_family_incetae_sedis	1	34	12	0	0	3	4	2	0	0	0	0	0	0	0	0	0	0	0	0	0	0	0	0	0	0	0	13
6	0.2.4.3.1.1.1	Armatimonadetes_gp5	0	34	12	0	0	3	4	2	0	0	0	0	0	0	0	0	0	0	0	0	0	0	0	0	0	0	0	13
2	0.2.5	Bacteroidetes	4	32714	575	2150	116	1267	1422	1720	0	53	1139	749	614	500	462	1504	2239	2127	2620	3971	990	302	1467	713	2179	1608	1745	482
3	0.2.5.2	Bacteroidia	1	9	6	0	0	0	0	0	0	0	0	0	0	2	0	0	0	1	0	0	0	0	0	0	0	0	0	0
4	0.2.5.2.1	Bacteroidales	1	9	6	0	0	0	0	0	0	0	0	0	0	2	0	0	0	1	0	0	0	0	0	0	0	0	0	0
5	0.2.5.2.1.3	Porphyromonadaceae	3	9	6	0	0	0	0	0	0	0	0	0	0	2	0	0	0	1	0	0	0	0	0	0	0	0	0	0
6	0.2.5.2.1.3.3	Dysgonomonas	0	6	6	0	0	0	0	0	0	0	0	0	0	0	0	0	0	0	0	0	0	0	0	0	0	0	0	0
6	0.2.5.2.1.3.7	Petrimonas	0	1	0	0	0	0	0	0	0	0	0	0	0	0	0	0	0	1	0	0	0	0	0	0	0	0	0	0
6	0.2.5.2.1.3.9	Proteiniphilum	0	2	0	0	0	0	0	0	0	0	0	0	0	2	0	0	0	0	0	0	0	0	0	0	0	0	0	0
3	0.2.5.3	Sphingobacteria	1	22680	96	582	107	1070	304	1434	0	53	735	747	48	47	416	807	772	1871	1771	3889	881	269	1274	362	1711	1268	1684	482
4	0.2.5.3.1	Sphingobacteriales	7	22680	96	582	107	1070	304	1434	0	53	735	747	48	47	416	807	772	1871	1771	3889	881	269	1274	362	1711	1268	1684	482
5	0.2.5.3.1.1	Cyclobacteriaceae	2	545	0	0	0	2	0	1	0	0	2	0	24	15	6	12	117	0	1	21	75	0	4	3	130	13	29	90
6	0.2.5.3.1.1.4	Cyclobacterium	0	387	0	0	0	2	0	1	0	0	0	0	13	12	4	1	117	0	1	21	75	0	4	3	47	13	29	44
6	0.2.5.3.1.1.9	unclassified	0	158	0	0	0	0	0	0	0	0	2	0	11	3	2	11	0	0	0	0	0	0	0	0	83	0	0	46
5	0.2.5.3.1.2	Flammeovirgaceae	1	279	0	0	0	0	2	0	0	0	0	0	0	0	5	18	11	11	39	0	0	12	0	0	15	63	103	0
6	0.2.5.3.1.2.4	Flexithrix	0	279	0	0	0	0	2	0	0	0	0	0	0	0	5	18	11	11	39	0	0	12	0	0	15	63	103	0
5	0.2.5.3.1.4	Saprospiraceae	1	1707	0	0	0	0	0	0	0	0	1	0	0	0	100	2	128	91	244	369	112	94	0	0	0	421	141	4
6	0.2.5.3.1.4.2	Haliscomenobacter	0	1707	0	0	0	0	0	0	0	0	1	0	0	0	100	2	128	91	244	369	112	94	0	0	0	421	141	4
5	0.2.5.3.1.5	Chitinophagaceae	11	5636	31	88	91	728	94	954	0	53	380	262	18	20	116	100	55	546	92	95	327	33	524	159	296	128	253	193
6	0.2.5.3.1.5.2	Chitinophaga	0	42	0	0	3	1	0	6	0	0	2	5	0	0	2	0	2	1	6	5	9	0	0	0	0	0	0	0
6	0.2.5.3.1.5.3	Ferruginibacter	0	2779	0	2	0	709	2	932	0	0	1	0	5	17	34	92	37	149	35	81	184	19	0	6	158	37	92	187
6	0.2.5.3.1.5.5	Flavihumibacter	0	31	0	0	0	0	0	0	0	0	0	0	0	0	9	0	3	11	8	0	0	0	0	0	0	0	0	0
6	0.2.5.3.1.5.6	Flavisolibacter	0	102	0	3	12	1	1	0	0	0	0	0	3	0	5	0	9	0	7	3	0	0	16	4	1	15	21	1
6	0.2.5.3.1.5.7	Flavitalea	0	10	0	2	0	0	0	0	0	0	0	0	0	0	0	0	0	0	1	0	0	0	0	0	0	0	7	0
6	0.2.5.3.1.5.9	Hydrotalea	0	20	6	0	4	2	2	6	0	0	0	0	0	0	0	0	0	0	0	0	0	0	0	0	0	0	0	0
6	0.2.5.3.1.5.11	Niabella	0	492	1	62	46	8	43	3	0	0	9	3	10	2	15	2	4	1	5	4	2	1	98	36	127	8	2	0
6	0.2.5.3.1.5.12	Niastella	0	65	0	0	0	0	0	0	0	53	3	0	0	0	0	0	0	0	8	0	0	0	1	0	0	0	0	0
6	0.2.5.3.1.5.13	Parasegetibacter	0	3	0	0	3	0	0	0	0	0	0	0	0	0	0	0	0	0	0	0	0	0	0	0	0	0	0	0
6	0.2.5.3.1.5.16	Terrimonas	0	2	0	0	0	0	0	0	0	0	0	0	0	0	0	0	0	0	1	0	0	0	0	0	0	0	1	0
6	0.2.5.3.1.5.17	unclassified	0	2090	24	19	23	7	46	7	0	0	365	254	0	1	51	6	0	384	21	2	132	13	409	113	10	68	130	5
5	0.2.5.3.1.6	Cytophagaceae	3	11669	16	452	2	0	0	0	0	0	0	0	0	3	156	640	415	1210	1274	3354	332	122	622	174	1193	573	997	134
6	0.2.5.3.1.6.13	Leadbetterella	0	8668	0	452	2	0	0	0	0	0	0	0	0	0	140	549	330	1126	1138	3308	315	88	621	174	1	2	341	81
6	0.2.5.3.1.6.25	Sporocytophaga	0	2976	16	0	0	0	0	0	0	0	0	0	0	3	16	91	85	84	136	46	17	34	0	0	1192	548	655	53
6	0.2.5.3.1.6.26	unclassified	0	25	0	0	0	0	0	0	0	0	0	0	0	0	0	0	0	0	0	0	0	0	1	0	0	23	1	0
5	0.2.5.3.1.7	Sphingobacteriaceae	8	2655	49	39	14	340	204	477	0	0	352	485	6	9	33	33	12	12	17	49	35	8	124	26	77	68	160	26
6	0.2.5.3.1.7.1	Mucilaginibacter	0	9	8	1	0	0	0	0	0	0	0	0	0	0	0	0	0	0	0	0	0	0	0	0	0	0	0	0
6	0.2.5.3.1.7.2	Nubsella	0	101	0	0	0	0	64	0	0	0	0	0	0	0	0	0	0	0	0	3	0	0	0	0	0	12	17	5
6	0.2.5.3.1.7.3	Olivibacter	0	73	2	0	0	0	0	0	0	0	42	24	0	0	0	0	0	0	0	0	0	0	0	0	0	0	5	0
6	0.2.5.3.1.7.4	Parapedobacter	0	220	0	0	0	2	0	6	0	0	17	54	3	2	2	15	2	0	7	22	5	1	3	6	52	0	0	21
6	0.2.5.3.1.7.5	Pedobacter	0	619	23	0	0	0	0	0	0	0	136	375	0	0	0	0	2	2	7	1	7	5	61	0	0	0	0	0
6	0.2.5.3.1.7.7	Solitalea	0	4	0	0	0	0	0	0	0	0	0	0	0	0	0	0	2	0	0	0	2	0	0	0	0	0	0	0
6	0.2.5.3.1.7.8	Sphingobacterium	0	412	4	3	13	62	0	102	0	0	15	2	2	2	0	0	0	0	1	2	0	1	11	7	0	56	129	0
6	0.2.5.3.1.7.9	unclassified	0	1217	12	35	1	276	140	369	0	0	142	30	1	5	31	18	6	10	2	21	21	1	49	13	25	0	9	0
5	0.2.5.3.1.8	unclassified	1	189	0	3	0	0	4	2	0	0	0	0	0	0	0	2	34	1	104	1	0	0	0	0	0	2	1	35
6	0.2.5.3.1.8.1	unclassified	0	189	0	3	0	0	4	2	0	0	0	0	0	0	0	2	34	1	104	1	0	0	0	0	0	2	1	35
3	0.2.5.4	Flavobacteria	1	10022	473	1568	9	197	1118	285	0	0	403	2	566	451	46	697	1467	255	849	82	109	33	193	351	468	340	60	0
4	0.2.5.4.1	Flavobacteriales	3	10022	473	1568	9	197	1118	285	0	0	403	2	566	451	46	697	1467	255	849	82	109	33	193	351	468	340	60	0
5	0.2.5.4.1.1	Cryomorphaceae	1	242	0	0	0	0	0	0	0	0	0	0	0	0	6	0	0	4	35	41	6	2	0	20	0	125	3	0
6	0.2.5.4.1.1.8	unclassified	0	242	0	0	0	0	0	0	0	0	0	0	0	0	6	0	0	4	35	41	6	2	0	20	0	125	3	0
5	0.2.5.4.1.2	Flavobacteriaceae	5	9769	473	1568	9	197	1118	285	0	0	403	1	566	449	38	697	1467	251	814	38	103	31	191	331	467	215	57	0
6	0.2.5.4.1.2.11	Chryseobacterium	0	532	6	0	0	197	0	285	0	0	0	1	0	0	4	0	0	0	0	0	0	0	31	0	0	0	8	0
6	0.2.5.4.1.2.25	Flavobacterium	0	484	464	20	0	0	0	0	0	0	0	0	0	0	0	0	0	0	0	0	0	0	0	0	0	0	0	0
6	0.2.5.4.1.2.60	Ornithobacterium	0	257	0	0	0	0	0	0	0	0	1	0	0	0	0	0	0	0	1	0	0	4	0	0	0	210	41	0
6	0.2.5.4.1.2.84	Weeksella	0	7915	0	1543	9	0	1118	0	0	0	393	0	558	446	27	690	1405	215	569	19	79	4	153	325	362	0	0	0
6	0.2.5.4.1.2.91	unclassified	0	581	3	5	0	0	0	0	0	0	9	0	8	3	7	7	62	36	244	19	24	23	7	6	105	5	8	0
5	0.2.5.4.1.3	unclassified	1	11	0	0	0	0	0	0	0	0	0	1	0	2	2	0	0	0	0	3	0	0	2	0	1	0	0	0
6	0.2.5.4.1.3.1	unclassified	0	11	0	0	0	0	0	0	0	0	0	1	0	2	2	0	0	0	0	3	0	0	2	0	1	0	0	0
3	0.2.5.5	unclassified	1	3	0	0	0	0	0	1	0	0	1	0	0	0	0	0	0	0	0	0	0	0	0	0	0	0	1	0
4	0.2.5.5.1	unclassified	1	3	0	0	0	0	0	1	0	0	1	0	0	0	0	0	0	0	0	0	0	0	0	0	0	0	1	0
5	0.2.5.5.1.1	unclassified	1	3	0	0	0	0	0	1	0	0	1	0	0	0	0	0	0	0	0	0	0	0	0	0	0	0	1	0
6	0.2.5.5.1.1.1	unclassified	0	3	0	0	0	0	0	1	0	0	1	0	0	0	0	0	0	0	0	0	0	0	0	0	0	0	1	0
2	0.2.7	Chlamydiae	1	91	0	1	0	0	0	0	0	0	0	0	0	0	65	0	2	0	15	0	0	0	0	0	0	8	0	0
3	0.2.7.1	Chlamydiae	1	91	0	1	0	0	0	0	0	0	0	0	0	0	65	0	2	0	15	0	0	0	0	0	0	8	0	0
4	0.2.7.1.1	Chlamydiales	2	91	0	1	0	0	0	0	0	0	0	0	0	0	65	0	2	0	15	0	0	0	0	0	0	8	0	0
5	0.2.7.1.1.2	Parachlamydiaceae	1	9	0	1	0	0	0	0	0	0	0	0	0	0	0	0	2	0	0	0	0	0	0	0	0	6	0	0
6	0.2.7.1.1.2.2	Parachlamydia	0	9	0	1	0	0	0	0	0	0	0	0	0	0	0	0	2	0	0	0	0	0	0	0	0	6	0	0
5	0.2.7.1.1.5	unclassified	1	82	0	0	0	0	0	0	0	0	0	0	0	0	65	0	0	0	15	0	0	0	0	0	0	2	0	0
6	0.2.7.1.1.5.1	unclassified	0	82	0	0	0	0	0	0	0	0	0	0	0	0	65	0	0	0	15	0	0	0	0	0	0	2	0	0
2	0.2.9	Chloroflexi	3	39	6	0	2	1	2	0	2	0	0	0	1	0	3	1	6	0	0	4	0	1	0	3	3	0	4	0
3	0.2.9.4	Caldilineae	1	1	0	0	0	0	0	0	0	0	0	0	0	0	0	0	1	0	0	0	0	0	0	0	0	0	0	0
4	0.2.9.4.1	Caldilineales	1	1	0	0	0	0	0	0	0	0	0	0	0	0	0	0	1	0	0	0	0	0	0	0	0	0	0	0
5	0.2.9.4.1.1	Caldilineaceae	1	1	0	0	0	0	0	0	0	0	0	0	0	0	0	0	1	0	0	0	0	0	0	0	0	0	0	0
6	0.2.9.4.1.1.1	Caldilinea	0	1	0	0	0	0	0	0	0	0	0	0	0	0	0	0	1	0	0	0	0	0	0	0	0	0	0	0
3	0.2.9.6	Thermomicrobia	2	20	4	0	0	1	0	0	0	0	0	0	0	0	0	0	3	0	0	4	0	1	0	2	3	0	2	0
4	0.2.9.6.1	Sphaerobacterales	1	15	0	0	0	0	0	0	0	0	0	0	0	0	0	0	3	0	0	4	0	1	0	2	3	0	2	0
5	0.2.9.6.1.1	Sphaerobacteraceae	1	15	0	0	0	0	0	0	0	0	0	0	0	0	0	0	3	0	0	4	0	1	0	2	3	0	2	0
6	0.2.9.6.1.1.1	Sphaerobacter	0	15	0	0	0	0	0	0	0	0	0	0	0	0	0	0	3	0	0	4	0	1	0	2	3	0	2	0
4	0.2.9.6.3	unclassified	1	5	4	0	0	1	0	0	0	0	0	0	0	0	0	0	0	0	0	0	0	0	0	0	0	0	0	0
5	0.2.9.6.3.1	unclassified	1	5	4	0	0	1	0	0	0	0	0	0	0	0	0	0	0	0	0	0	0	0	0	0	0	0	0	0
6	0.2.9.6.3.1.1	unclassified	0	5	4	0	0	1	0	0	0	0	0	0	0	0	0	0	0	0	0	0	0	0	0	0	0	0	0	0
3	0.2.9.7	unclassified	1	18	2	0	2	0	2	0	2	0	0	0	1	0	3	1	2	0	0	0	0	0	0	1	0	0	2	0
4	0.2.9.7.1	unclassified	1	18	2	0	2	0	2	0	2	0	0	0	1	0	3	1	2	0	0	0	0	0	0	1	0	0	2	0
5	0.2.9.7.1.1	unclassified	1	18	2	0	2	0	2	0	2	0	0	0	1	0	3	1	2	0	0	0	0	0	0	1	0	0	2	0
6	0.2.9.7.1.1.1	unclassified	0	18	2	0	2	0	2	0	2	0	0	0	1	0	3	1	2	0	0	0	0	0	0	1	0	0	2	0
2	0.2.12	Deinococcus-Thermus	1	851	0	0	0	0	0	0	0	0	0	0	5	2	52	131	115	185	127	14	66	5	0	0	64	71	14	0
3	0.2.12.1	Deinococci	2	851	0	0	0	0	0	0	0	0	0	0	5	2	52	131	115	185	127	14	66	5	0	0	64	71	14	0
4	0.2.12.1.1	Deinococcales	2	850	0	0	0	0	0	0	0	0	0	0	5	2	52	131	115	184	127	14	66	5	0	0	64	71	14	0
5	0.2.12.1.1.2	Trueperaceae	1	6	0	0	0	0	0	0	0	0	0	0	0	0	0	0	0	1	2	0	1	0	0	0	0	1	1	0
6	0.2.12.1.1.2.1	Truepera	0	6	0	0	0	0	0	0	0	0	0	0	0	0	0	0	0	1	2	0	1	0	0	0	0	1	1	0
5	0.2.12.1.1.3	unclassified	1	844	0	0	0	0	0	0	0	0	0	0	5	2	52	131	115	183	125	14	65	5	0	0	64	70	13	0
6	0.2.12.1.1.3.1	unclassified	0	844	0	0	0	0	0	0	0	0	0	0	5	2	52	131	115	183	125	14	65	5	0	0	64	70	13	0
4	0.2.12.1.3	unclassified	1	1	0	0	0	0	0	0	0	0	0	0	0	0	0	0	0	1	0	0	0	0	0	0	0	0	0	0
5	0.2.12.1.3.1	unclassified	1	1	0	0	0	0	0	0	0	0	0	0	0	0	0	0	0	1	0	0	0	0	0	0	0	0	0	0
6	0.2.12.1.3.1.1	unclassified	0	1	0	0	0	0	0	0	0	0	0	0	0	0	0	0	0	1	0	0	0	0	0	0	0	0	0	0
2	0.2.17	Gemmatimonadetes	1	48	5	0	4	1	0	1	0	0	0	0	0	2	0	0	2	1	0	0	0	0	4	20	4	2	2	0
3	0.2.17.1	Gemmatimonadetes	1	48	5	0	4	1	0	1	0	0	0	0	0	2	0	0	2	1	0	0	0	0	4	20	4	2	2	0
4	0.2.17.1.1	Gemmatimonadales	1	48	5	0	4	1	0	1	0	0	0	0	0	2	0	0	2	1	0	0	0	0	4	20	4	2	2	0
5	0.2.17.1.1.1	Gemmatimonadaceae	1	48	5	0	4	1	0	1	0	0	0	0	0	2	0	0	2	1	0	0	0	0	4	20	4	2	2	0
6	0.2.17.1.1.1.1	Gemmatimonas	0	48	5	0	4	1	0	1	0	0	0	0	0	2	0	0	2	1	0	0	0	0	4	20	4	2	2	0
2	0.2.20	Planctomycetes	1	1089	8	32	20	2	46	6	0	6	6	4	29	13	21	66	30	196	10	280	77	4	2	25	59	92	50	5
3	0.2.20.1	Planctomycetacia	1	1089	8	32	20	2	46	6	0	6	6	4	29	13	21	66	30	196	10	280	77	4	2	25	59	92	50	5
4	0.2.20.1.1	Planctomycetales	1	1089	8	32	20	2	46	6	0	6	6	4	29	13	21	66	30	196	10	280	77	4	2	25	59	92	50	5
5	0.2.20.1.1.1	Planctomycetaceae	4	1089	8	32	20	2	46	6	0	6	6	4	29	13	21	66	30	196	10	280	77	4	2	25	59	92	50	5
6	0.2.20.1.1.1.3	Isosphaera	0	128	0	11	12	0	4	1	0	1	0	0	0	0	3	0	0	4	0	0	1	0	0	9	38	40	4	0
6	0.2.20.1.1.1.4	Planctomyces	0	5	1	3	0	0	0	0	0	0	0	0	0	0	0	0	0	0	0	0	0	0	0	0	0	0	1	0
6	0.2.20.1.1.1.7	Singulisphaera	0	678	3	13	8	0	42	1	0	1	6	4	28	12	18	66	29	182	10	82	71	0	0	10	18	46	23	5
6	0.2.20.1.1.1.9	unclassified	0	278	4	5	0	2	0	4	0	4	0	0	1	1	0	0	1	10	0	198	5	4	2	6	3	6	22	0
2	0.2.21	Proteobacteria	5	46414	2232	2096	2462	2812	1464	3519	1319	2251	2329	557	2257	978	708	1801	887	1879	1487	4541	2432	471	2414	836	818	809	1170	1885
3	0.2.21.2	Alphaproteobacteria	7	9026	96	78	1570	49	678	53	101	130	561	262	195	223	378	440	268	620	567	774	296	152	221	143	238	335	285	313
4	0.2.21.2.2	Alphaproteobacteria_order_incertae_sedis	1	55	1	0	4	0	5	0	0	0	4	0	0	0	1	1	0	3	2	3	7	1	7	0	0	4	8	4
5	0.2.21.2.2.1	Alphaproteobacteria_family_incertae_sedis	1	55	1	0	4	0	5	0	0	0	4	0	0	0	1	1	0	3	2	3	7	1	7	0	0	4	8	4
6	0.2.21.2.2.1.4	Rhizomicrobium	0	55	1	0	4	0	5	0	0	0	4	0	0	0	1	1	0	3	2	3	7	1	7	0	0	4	8	4
4	0.2.21.2.3	Caulobacterales	1	4833	14	5	1235	2	509	3	0	8	457	250	4	12	308	217	130	479	310	343	151	128	59	1	49	32	90	37
5	0.2.21.2.3.1	Caulobacteraceae	5	4833	14	5	1235	2	509	3	0	8	457	250	4	12	308	217	130	479	310	343	151	128	59	1	49	32	90	37
6	0.2.21.2.3.1.1	Asticcacaulis	0	3498	14	3	1233	0	500	0	0	0	0	0	2	0	308	212	126	477	51	195	150	102	59	0	48	0	18	0
6	0.2.21.2.3.1.2	Brevundimonas	0	676	0	0	0	0	0	0	0	4	415	243	0	0	0	0	0	0	0	0	0	3	0	0	0	2	9	0
6	0.2.21.2.3.1.3	Caulobacter	0	7	0	0	0	2	1	2	0	0	0	0	0	0	0	0	0	0	0	0	0	0	0	0	0	0	2	0
6	0.2.21.2.3.1.4	Phenylobacterium	0	29	0	2	1	0	0	0	0	4	0	0	0	0	0	1	3	2	2	0	1	0	0	0	1	5	7	0
6	0.2.21.2.3.1.5	unclassified	0	623	0	0	1	0	8	1	0	0	42	7	2	12	0	4	1	0	257	148	0	23	0	1	0	25	54	37
4	0.2.21.2.6	Rhizobiales	11	3504	63	69	257	41	143	44	97	119	87	12	186	206	50	194	114	127	235	400	119	15	116	136	174	231	119	150
5	0.2.21.2.6.2	Bartonellaceae	1	3	0	0	0	0	0	0	0	0	0	0	0	0	0	0	0	0	0	0	0	0	0	0	0	0	0	3
6	0.2.21.2.6.2.1	Bartonella	0	3	0	0	0	0	0	0	0	0	0	0	0	0	0	0	0	0	0	0	0	0	0	0	0	0	0	3
5	0.2.21.2.6.3	Beijerinckiaceae	2	2	0	0	0	0	0	0	0	1	0	0	0	0	0	0	0	0	0	1	0	0	0	0	0	0	0	0
6	0.2.21.2.6.3.2	Camelimonas	0	1	0	0	0	0	0	0	0	1	0	0	0	0	0	0	0	0	0	0	0	0	0	0	0	0	0	0
6	0.2.21.2.6.3.3	Chelatococcus	0	1	0	0	0	0	0	0	0	0	0	0	0	0	0	0	0	0	0	1	0	0	0	0	0	0	0	0
5	0.2.21.2.6.4	Bradyrhizobiaceae	7	916	16	15	36	0	14	4	26	21	21	2	125	140	17	44	16	41	72	88	36	0	50	23	23	48	23	15
6	0.2.21.2.6.4.1	Afipia	0	9	2	2	0	0	1	0	0	0	0	0	0	0	0	0	0	0	1	0	2	0	0	0	0	0	1	0
6	0.2.21.2.6.4.5	Bosea	0	99	10	5	0	0	1	4	4	7	2	1	1	1	0	10	2	4	4	5	5	0	8	6	1	11	4	3
6	0.2.21.2.6.4.6	Bradyrhizobium	0	11	0	0	0	0	0	0	10	0	0	0	0	0	0	0	0	0	1	0	0	0	0	0	0	0	0	0
6	0.2.21.2.6.4.7	Nitrobacter	0	71	0	0	0	0	0	0	0	0	0	0	14	5	6	7	1	5	4	3	7	0	0	7	5	3	4	0
6	0.2.21.2.6.4.8	Oligotropha	0	98	0	0	0	0	0	0	0	0	5	0	40	29	0	0	1	2	1	11	3	0	0	3	0	2	1	0
6	0.2.21.2.6.4.10	Rhodopseudomonas	0	32	0	0	5	0	2	0	12	0	1	0	0	0	1	0	0	0	1	8	1	0	1	0	0	0	0	0
6	0.2.21.2.6.4.12	unclassified	0	596	4	8	31	0	10	0	0	14	13	1	70	105	10	27	12	30	60	61	18	0	41	7	17	32	13	12
5	0.2.21.2.6.5	Brucellaceae	2	66	5	3	2	3	1	4	15	19	0	0	0	0	0	0	0	0	2	3	1	0	0	1	0	6	1	0
6	0.2.21.2.6.5.1	Brucella	0	60	5	3	2	3	1	4	15	19	0	0	0	0	0	0	0	0	2	3	1	0	0	1	0	0	1	0
6	0.2.21.2.6.5.8	unclassified	0	6	0	0	0	0	0	0	0	0	0	0	0	0	0	0	0	0	0	0	0	0	0	0	0	6	0	0
5	0.2.21.2.6.7	Hyphomicrobiaceae	4	851	13	25	57	21	23	13	0	1	24	7	13	7	7	23	38	13	85	191	10	6	28	52	77	44	26	47
6	0.2.21.2.6.7.4	Devosia	0	819	13	25	56	20	23	13	0	1	22	7	13	7	6	19	38	13	78	188	9	6	25	52	77	43	24	41
6	0.2.21.2.6.7.7	Hyphomicrobium	0	29	0	0	1	1	0	0	0	0	2	0	0	0	0	4	0	0	7	3	1	0	2	0	0	1	2	5
6	0.2.21.2.6.7.13	Rhodoplanes	0	1	0	0	0	0	0	0	0	0	0	0	0	0	1	0	0	0	0	0	0	0	0	0	0	0	0	0
6	0.2.21.2.6.7.15	unclassified	0	2	0	0	0	0	0	0	0	0	0	0	0	0	0	0	0	0	0	0	0	0	1	0	0	0	0	1
5	0.2.21.2.6.10	Phyllobacteriaceae	2	986	10	16	120	8	89	4	55	58	19	3	17	39	11	78	15	38	34	69	22	1	33	40	39	100	23	45
6	0.2.21.2.6.10.5	Mesorhizobium	0	243	9	14	42	3	64	4	33	15	14	3	1	0	4	5	2	2	0	0	12	0	0	0	0	5	1	10
6	0.2.21.2.6.10.9	unclassified	0	743	1	2	78	5	25	0	22	43	5	0	16	39	7	73	13	36	34	69	10	1	33	40	39	95	22	35
5	0.2.21.2.6.11	Rhizobiaceae	3	254	16	4	3	1	1	2	1	7	19	0	0	1	10	0	32	30	34	0	42	0	0	6	23	1	16	5
6	0.2.21.2.6.11.1	Ensifer	0	234	16	2	3	0	1	0	0	0	19	0	0	1	10	0	32	30	32	0	42	0	0	5	23	0	16	2
6	0.2.21.2.6.11.2	Kaistia	0	14	0	2	0	1	0	0	1	7	0	0	0	0	0	0	0	0	0	0	0	0	0	0	0	1	0	2
6	0.2.21.2.6.11.3	Rhizobium	0	6	0	0	0	0	0	2	0	0	0	0	0	0	0	0	0	0	2	0	0	0	0	1	0	0	0	1
5	0.2.21.2.6.12	Rhizobiales_incertae_sedis	1	8	0	0	0	0	0	0	0	0	0	0	0	0	0	1	0	0	0	0	2	0	1	0	2	2	0	0
6	0.2.21.2.6.12.2	Bauldia	0	8	0	0	0	0	0	0	0	0	0	0	0	0	0	1	0	0	0	0	2	0	1	0	2	2	0	0
5	0.2.21.2.6.13	Rhodobiaceae	1	41	2	3	3	3	3	4	0	0	0	0	0	0	0	2	0	0	1	0	0	8	0	0	0	5	7	0
6	0.2.21.2.6.13.3	Parvibaculum	0	41	2	3	3	3	3	4	0	0	0	0	0	0	0	2	0	0	1	0	0	8	0	0	0	5	7	0
5	0.2.21.2.6.14	Xanthobacteraceae	3	36	1	1	1	0	0	1	0	0	0	0	0	0	0	5	3	0	2	9	0	0	0	0	3	0	1	9
6	0.2.21.2.6.14.3	Labrys	0	1	0	1	0	0	0	0	0	0	0	0	0	0	0	0	0	0	0	0	0	0	0	0	0	0	0	0
6	0.2.21.2.6.14.4	Pseudolabrys	0	17	1	0	1	0	0	1	0	0	0	0	0	0	0	0	0	0	2	2	0	0	0	0	0	0	1	9
6	0.2.21.2.6.14.7	Xanthobacter	0	18	0	0	0	0	0	0	0	0	0	0	0	0	0	5	3	0	0	7	0	0	0	0	3	0	0	0
5	0.2.21.2.6.15	unclassified	1	341	0	2	35	5	12	12	0	12	4	0	31	19	5	41	10	5	5	39	6	0	4	14	7	25	22	26
6	0.2.21.2.6.15.1	unclassified	0	341	0	2	35	5	12	12	0	12	4	0	31	19	5	41	10	5	5	39	6	0	4	14	7	25	22	26
4	0.2.21.2.7	Rhodobacterales	1	21	0	0	0	0	0	0	0	0	0	0	2	0	0	1	5	1	0	8	0	0	2	1	0	0	0	1
5	0.2.21.2.7.1	Rhodobacteraceae	3	21	0	0	0	0	0	0	0	0	0	0	2	0	0	1	5	1	0	8	0	0	2	1	0	0	0	1
6	0.2.21.2.7.1.41	Paracoccus	0	2	0	0	0	0	0	0	0	0	0	0	0	0	0	0	0	1	0	0	0	0	0	1	0	0	0	0
6	0.2.21.2.7.1.52	Rhodobacter	0	7	0	0	0	0	0	0	0	0	0	0	0	0	0	0	3	0	0	1	0	0	2	0	0	0	0	1
6	0.2.21.2.7.1.88	unclassified	0	12	0	0	0	0	0	0	0	0	0	0	2	0	0	1	2	0	0	7	0	0	0	0	0	0	0	0
4	0.2.21.2.8	Rhodospirillales	3	120	11	1	3	1	2	4	0	1	1	0	0	0	3	0	0	2	3	7	12	0	3	1	3	13	26	23
5	0.2.21.2.8.1	Acetobacteraceae	2	39	7	1	3	1	2	4	0	0	0	0	0	0	3	0	0	1	1	1	0	0	1	1	3	5	4	1
6	0.2.21.2.8.1.22	Roseomonas	0	1	0	0	0	0	0	0	0	0	0	0	0	0	0	0	0	1	0	0	0	0	0	0	0	0	0	0
6	0.2.21.2.8.1.28	unclassified	0	38	7	1	3	1	2	4	0	0	0	0	0	0	3	0	0	0	1	1	0	0	1	1	3	5	4	1
5	0.2.21.2.8.2	Rhodospirillaceae	2	40	3	0	0	0	0	0	0	0	0	0	0	0	0	0	0	0	0	0	0	0	0	0	0	7	16	14
6	0.2.21.2.8.2.1	Azospirillum	0	9	3	0	0	0	0	0	0	0	0	0	0	0	0	0	0	0	0	0	0	0	0	0	0	6	0	0
6	0.2.21.2.8.2.28	unclassified	0	31	0	0	0	0	0	0	0	0	0	0	0	0	0	0	0	0	0	0	0	0	0	0	0	1	16	14
5	0.2.21.2.8.3	unclassified	1	41	1	0	0	0	0	0	0	1	1	0	0	0	0	0	0	1	2	6	12	0	2	0	0	1	6	8
6	0.2.21.2.8.3.1	unclassified	0	41	1	0	0	0	0	0	0	1	1	0	0	0	0	0	0	1	2	6	12	0	2	0	0	1	6	8
4	0.2.21.2.11	Sphingomonadales	1	421	4	2	54	3	15	1	4	1	9	0	3	5	9	27	19	2	15	3	4	8	34	4	12	51	37	95
5	0.2.21.2.11.2	Sphingomonadaceae	6	421	4	2	54	3	15	1	4	1	9	0	3	5	9	27	19	2	15	3	4	8	34	4	12	51	37	95
6	0.2.21.2.11.2.2	Novosphingobium	0	9	0	0	0	0	0	0	0	0	0	0	0	0	0	1	5	0	0	0	3	0	0	0	0	0	0	0
6	0.2.21.2.11.2.5	Sphingobium	0	9	0	0	0	0	0	0	3	0	0	0	0	0	0	0	0	0	0	0	0	0	0	0	0	6	0	0
6	0.2.21.2.11.2.6	Sphingomonas	0	17	1	0	0	1	1	1	1	1	0	0	0	3	1	0	3	0	0	2	0	0	0	0	0	2	0	0
6	0.2.21.2.11.2.7	Sphingopyxis	0	348	3	2	53	2	14	0	0	0	9	0	3	2	8	26	11	2	11	0	1	8	13	4	12	42	32	90
6	0.2.21.2.11.2.8	Sphingosinicella	0	34	0	0	0	0	0	0	0	0	0	0	0	0	0	0	0	0	4	1	0	0	20	0	0	1	3	5
6	0.2.21.2.11.2.11	unclassified	0	4	0	0	1	0	0	0	0	0	0	0	0	0	0	0	0	0	0	0	0	0	1	0	0	0	2	0
4	0.2.21.2.12	unclassified	1	72	3	1	17	2	4	1	0	1	3	0	0	0	7	0	0	6	2	10	3	0	0	0	0	4	5	3
5	0.2.21.2.12.1	unclassified	1	72	3	1	17	2	4	1	0	1	3	0	0	0	7	0	0	6	2	10	3	0	0	0	0	4	5	3
6	0.2.21.2.12.1.1	unclassified	0	72	3	1	17	2	4	1	0	1	3	0	0	0	7	0	0	6	2	10	3	0	0	0	0	4	5	3
3	0.2.21.3	Betaproteobacteria	5	18171	2033	1897	302	2524	591	3214	0	127	1484	234	369	628	88	202	458	156	368	1088	765	76	572	311	284	66	247	87
4	0.2.21.3.1	Burkholderiales	5	16122	2017	1862	286	2259	574	2919	0	127	1232	227	360	619	83	201	353	114	295	678	704	76	553	153	228	46	80	76
5	0.2.21.3.1.1	Alcaligenaceae	6	3743	11	95	123	655	209	844	0	29	31	24	150	568	3	68	39	0	13	41	1	1	520	106	70	24	50	68
6	0.2.21.3.1.1.1	Achromobacter	0	561	11	4	0	0	0	0	0	29	0	3	0	0	0	0	0	0	1	1	0	0	512	0	0	0	0	0
6	0.2.21.3.1.1.5	Bordetella	0	84	0	0	1	26	0	41	0	0	14	0	0	0	0	1	0	0	0	0	0	0	1	0	0	0	0	0
6	0.2.21.3.1.1.7	Castellaniella	0	2876	0	89	94	574	204	735	0	0	14	20	149	565	0	38	39	0	12	38	1	0	3	101	68	16	49	67
6	0.2.21.3.1.1.14	Pigmentiphaga	0	1	0	0	0	0	0	0	0	0	0	0	0	0	0	0	0	0	0	0	0	0	0	1	0	0	0	0
6	0.2.21.3.1.1.15	Pusillimonas	0	47	0	1	4	3	3	5	0	0	3	1	1	2	3	0	0	0	0	2	0	1	3	3	2	8	1	1
6	0.2.21.3.1.1.17	unclassified	0	174	0	1	24	52	2	63	0	0	0	0	0	1	0	29	0	0	0	0	0	0	1	1	0	0	0	0
5	0.2.21.3.1.2	Burkholderiaceae	4	237	6	0	85	18	0	24	0	98	0	0	0	1	0	0	1	0	2	0	2	0	0	0	0	0	0	0
6	0.2.21.3.1.2.1	Burkholderia	0	56	0	0	55	1	0	0	0	0	0	0	0	0	0	0	0	0	0	0	0	0	0	0	0	0	0	0
6	0.2.21.3.1.2.3	Cupriavidus	0	7	5	0	1	0	0	0	0	1	0	0	0	0	0	0	0	0	0	0	0	0	0	0	0	0	0	0
6	0.2.21.3.1.2.5	Pandoraea	0	167	1	0	29	17	0	23	0	97	0	0	0	0	0	0	0	0	0	0	0	0	0	0	0	0	0	0
6	0.2.21.3.1.2.8	Ralstonia	0	7	0	0	0	0	0	1	0	0	0	0	0	1	0	0	1	0	2	0	2	0	0	0	0	0	0	0
5	0.2.21.3.1.4	Comamonadaceae	8	12057	2000	1750	78	1583	365	2045	0	0	1198	203	196	39	80	132	311	112	268	632	699	75	33	43	157	21	29	8
6	0.2.21.3.1.4.1	Acidovorax	0	10746	1951	1723	71	1547	343	2004	0	0	1119	191	19	15	54	33	140	34	239	443	618	43	31	29	46	18	27	8
6	0.2.21.3.1.4.7	Comamonas	0	24	0	3	0	0	0	0	0	0	9	6	0	0	0	0	0	0	4	0	0	2	0	0	0	0	0	0
6	0.2.21.3.1.4.12	Hydrogenophaga	0	4	0	0	0	0	0	0	0	0	0	0	0	0	0	0	1	0	1	0	0	0	0	1	0	0	1	0
6	0.2.21.3.1.4.16	Limnohabitans	0	49	33	16	0	0	0	0	0	0	0	0	0	0	0	0	0	0	0	0	0	0	0	0	0	0	0	0
6	0.2.21.3.1.4.20	Pelomonas	0	1	0	0	0	0	0	0	0	0	0	0	0	0	0	0	1	0	0	0	0	0	0	0	0	0	0	0
6	0.2.21.3.1.4.26	Roseateles	0	4	0	0	0	2	0	2	0	0	0	0	0	0	0	0	0	0	0	0	0	0	0	0	0	0	0	0
6	0.2.21.3.1.4.29	Tepidicella	0	1	0	0	0	0	0	0	0	0	0	0	0	0	0	0	0	0	0	0	0	0	0	0	1	0	0	0
6	0.2.21.3.1.4.33	unclassified	0	1228	16	8	7	34	22	39	0	0	70	6	177	24	26	99	169	78	24	189	81	30	2	13	110	3	1	0
5	0.2.21.3.1.5	Oxalobacteraceae	1	57	0	16	0	3	0	6	0	0	3	0	14	10	0	1	0	0	0	0	0	0	0	4	0	0	0	0
6	0.2.21.3.1.5.3	Herbaspirillum	0	57	0	16	0	3	0	6	0	0	3	0	14	10	0	1	0	0	0	0	0	0	0	4	0	0	0	0
5	0.2.21.3.1.7	unclassified	1	28	0	1	0	0	0	0	0	0	0	0	0	1	0	0	2	2	12	5	2	0	0	0	1	1	1	0
6	0.2.21.3.1.7.1	unclassified	0	28	0	1	0	0	0	0	0	0	0	0	0	1	0	0	2	2	12	5	2	0	0	0	1	1	1	0
4	0.2.21.3.3	Methylophilales	1	3	0	0	0	0	1	0	0	0	0	0	0	0	0	0	0	0	0	0	0	0	2	0	0	0	0	0
5	0.2.21.3.3.1	Methylophilaceae	1	3	0	0	0	0	1	0	0	0	0	0	0	0	0	0	0	0	0	0	0	0	2	0	0	0	0	0
6	0.2.21.3.3.1.2	Methylophilus	0	3	0	0	0	0	1	0	0	0	0	0	0	0	0	0	0	0	0	0	0	0	2	0	0	0	0	0
4	0.2.21.3.5	Nitrosomonadales	1	145	0	0	0	0	0	0	0	0	0	0	9	8	5	0	14	5	1	9	3	0	0	37	10	17	18	9
5	0.2.21.3.5.1	Nitrosomonadaceae	1	145	0	0	0	0	0	0	0	0	0	0	9	8	5	0	14	5	1	9	3	0	0	37	10	17	18	9
6	0.2.21.3.5.1.1	Nitrosomonas	0	145	0	0	0	0	0	0	0	0	0	0	9	8	5	0	14	5	1	9	3	0	0	37	10	17	18	9
4	0.2.21.3.6	Rhodocyclales	1	1863	16	35	16	265	16	295	0	0	252	7	0	1	0	1	81	15	72	401	58	0	17	121	46	3	143	2
5	0.2.21.3.6.1	Rhodocyclaceae	3	1863	16	35	16	265	16	295	0	0	252	7	0	1	0	1	81	15	72	401	58	0	17	121	46	3	143	2
6	0.2.21.3.6.1.13	Shinella	0	1568	5	5	15	265	16	295	0	0	4	2	0	1	0	1	81	15	72	401	58	0	17	121	46	3	143	2
6	0.2.21.3.6.1.18	Zoogloea	0	1	0	0	1	0	0	0	0	0	0	0	0	0	0	0	0	0	0	0	0	0	0	0	0	0	0	0
6	0.2.21.3.6.1.19	unclassified	0	294	11	30	0	0	0	0	0	0	248	5	0	0	0	0	0	0	0	0	0	0	0	0	0	0	0	0
4	0.2.21.3.7	unclassified	1	38	0	0	0	0	0	0	0	0	0	0	0	0	0	0	10	22	0	0	0	0	0	0	0	0	6	0
5	0.2.21.3.7.1	unclassified	1	38	0	0	0	0	0	0	0	0	0	0	0	0	0	0	10	22	0	0	0	0	0	0	0	0	6	0
6	0.2.21.3.7.1.1	unclassified	0	38	0	0	0	0	0	0	0	0	0	0	0	0	0	0	10	22	0	0	0	0	0	0	0	0	6	0
3	0.2.21.4	Deltaproteobacteria	3	1532	0	0	0	0	0	0	3	17	0	0	0	0	0	0	0	0	66	2	0	0	1355	0	0	2	87	0
4	0.2.21.4.1	Bdellovibrionales	1	2	0	0	0	0	0	0	0	0	0	0	0	0	0	0	0	0	0	0	0	0	0	0	0	2	0	0
5	0.2.21.4.1.2	Bdellovibrionaceae	1	2	0	0	0	0	0	0	0	0	0	0	0	0	0	0	0	0	0	0	0	0	0	0	0	2	0	0
6	0.2.21.4.1.2.1	Bdellovibrio	0	2	0	0	0	0	0	0	0	0	0	0	0	0	0	0	0	0	0	0	0	0	0	0	0	2	0	0
4	0.2.21.4.8	Myxococcales	3	1513	0	0	0	0	0	0	3	0	0	0	0	0	0	0	0	0	66	2	0	0	1355	0	0	0	87	0
5	0.2.21.4.8.6	Phaselicystidaceae	1	231	0	0	0	0	0	0	0	0	0	0	0	0	0	0	0	0	0	0	0	0	231	0	0	0	0	0
6	0.2.21.4.8.6.1	Phaselicystis	0	231	0	0	0	0	0	0	0	0	0	0	0	0	0	0	0	0	0	0	0	0	231	0	0	0	0	0
5	0.2.21.4.8.7	Polyangiaceae	2	1281	0	0	0	0	0	0	3	0	0	0	0	0	0	0	0	0	66	2	0	0	1124	0	0	0	86	0
6	0.2.21.4.8.7.3	Sorangium	0	1275	0	0	0	0	0	0	0	0	0	0	0	0	0	0	0	0	64	2	0	0	1123	0	0	0	86	0
6	0.2.21.4.8.7.4	unclassified	0	6	0	0	0	0	0	0	3	0	0	0	0	0	0	0	0	0	2	0	0	0	1	0	0	0	0	0
5	0.2.21.4.8.8	unclassified	1	1	0	0	0	0	0	0	0	0	0	0	0	0	0	0	0	0	0	0	0	0	0	0	0	0	1	0
6	0.2.21.4.8.8.1	unclassified	0	1	0	0	0	0	0	0	0	0	0	0	0	0	0	0	0	0	0	0	0	0	0	0	0	0	1	0
4	0.2.21.4.10	unclassified	1	17	0	0	0	0	0	0	0	17	0	0	0	0	0	0	0	0	0	0	0	0	0	0	0	0	0	0
5	0.2.21.4.10.1	unclassified	1	17	0	0	0	0	0	0	0	17	0	0	0	0	0	0	0	0	0	0	0	0	0	0	0	0	0	0
6	0.2.21.4.10.1.1	unclassified	0	17	0	0	0	0	0	0	0	17	0	0	0	0	0	0	0	0	0	0	0	0	0	0	0	0	0	0
3	0.2.21.6	Gammaproteobacteria	5	17652	81	121	590	239	193	250	1215	1976	284	61	1693	127	242	1158	161	1103	485	2677	1371	242	266	379	296	406	551	1485
4	0.2.21.6.1	Enterobacteriales	1	135	1	34	2	64	0	27	0	1	0	2	0	0	0	0	0	0	0	0	0	0	0	4	0	0	0	0
5	0.2.21.6.1.1	Enterobacteriaceae	5	135	1	34	2	64	0	27	0	1	0	2	0	0	0	0	0	0	0	0	0	0	0	4	0	0	0	0
6	0.2.21.6.1.1.7	Citrobacter	0	2	0	0	0	0	0	0	0	0	0	2	0	0	0	0	0	0	0	0	0	0	0	0	0	0	0	0
6	0.2.21.6.1.1.12	Enterobacter	0	95	0	0	2	62	0	27	0	0	0	0	0	0	0	0	0	0	0	0	0	0	0	4	0	0	0	0
6	0.2.21.6.1.1.17	Klebsiella	0	35	1	34	0	0	0	0	0	0	0	0	0	0	0	0	0	0	0	0	0	0	0	0	0	0	0	0
6	0.2.21.6.1.1.33	Salmonella	0	1	0	0	0	0	0	0	0	1	0	0	0	0	0	0	0	0	0	0	0	0	0	0	0	0	0	0
6	0.2.21.6.1.1.44	unclassified	0	2	0	0	0	2	0	0	0	0	0	0	0	0	0	0	0	0	0	0	0	0	0	0	0	0	0	0
4	0.2.21.6.10	Legionellales	1	5	0	0	0	0	0	0	0	0	0	0	0	0	1	0	0	0	0	0	0	0	0	0	0	3	1	0
5	0.2.21.6.10.2	Legionellaceae	1	5	0	0	0	0	0	0	0	0	0	0	0	0	1	0	0	0	0	0	0	0	0	0	0	3	1	0
6	0.2.21.6.10.2.1	Legionella	0	5	0	0	0	0	0	0	0	0	0	0	0	0	1	0	0	0	0	0	0	0	0	0	0	3	1	0
4	0.2.21.6.14	Pseudomonadales	2	539	25	73	78	37	4	27	0	0	0	17	1	4	7	0	23	4	3	24	4	9	1	2	0	170	13	13
5	0.2.21.6.14.1	Moraxellaceae	2	48	0	0	37	8	0	1	0	0	0	0	1	0	0	0	0	0	0	0	0	0	0	1	0	0	0	0
6	0.2.21.6.14.1.1	Acinetobacter	0	47	0	0	37	8	0	1	0	0	0	0	1	0	0	0	0	0	0	0	0	0	0	0	0	0	0	0
6	0.2.21.6.14.1.5	Perlucidibaca	0	1	0	0	0	0	0	0	0	0	0	0	0	0	0	0	0	0	0	0	0	0	0	1	0	0	0	0
5	0.2.21.6.14.2	Pseudomonadaceae	4	491	25	73	41	29	4	26	0	0	0	17	0	4	7	0	23	4	3	24	4	9	1	1	0	170	13	13
6	0.2.21.6.14.2.1	Azomonas	0	1	0	0	0	0	0	1	0	0	0	0	0	0	0	0	0	0	0	0	0	0	0	0	0	0	0	0
6	0.2.21.6.14.2.4	Cellvibrio	0	415	25	73	0	29	0	19	0	0	0	0	0	3	7	0	23	3	2	24	3	9	1	0	0	170	13	11
6	0.2.21.6.14.2.5	Pseudomonas	0	69	0	0	40	0	4	6	0	0	0	17	0	0	0	0	0	0	0	0	0	0	0	0	0	0	0	2
6	0.2.21.6.14.2.6	Rhizobacter	0	6	0	0	1	0	0	0	0	0	0	0	0	1	0	0	0	1	1	0	1	0	0	1	0	0	0	0
4	0.2.21.6.16	Xanthomonadales	2	16932	53	13	503	136	184	196	1215	1975	284	42	1690	123	234	1158	136	1099	482	2648	1367	233	265	364	296	229	535	1472
5	0.2.21.6.16.1	Sinobacteraceae	3	204	0	0	18	0	2	0	162	0	0	0	0	4	1	0	0	0	10	1	2	1	1	1	0	0	1	0
6	0.2.21.6.16.1.1	Alkanibacter	0	18	0	0	17	0	1	0	0	0	0	0	0	0	0	0	0	0	0	0	0	0	0	0	0	0	0	0
6	0.2.21.6.16.1.4	Singularimonas	0	9	0	0	0	0	0	0	0	0	0	0	0	4	1	0	0	0	0	0	1	1	0	1	0	0	1	0
6	0.2.21.6.16.1.6	Steroidobacter	0	177	0	0	1	0	1	0	162	0	0	0	0	0	0	0	0	0	10	1	1	0	1	0	0	0	0	0
5	0.2.21.6.16.2	Xanthomonadaceae	11	16728	53	13	485	136	182	196	1053	1975	284	42	1690	119	233	1158	136	1099	472	2647	1365	232	264	363	296	229	534	1472
6	0.2.21.6.16.2.4	Dokdonella	0	6986	28	7	164	0	5	4	155	799	207	5	60	30	110	423	85	632	158	1941	968	15	128	173	160	169	456	104
6	0.2.21.6.16.2.5	Dyella	0	1716	0	0	20	2	157	0	0	1161	0	2	0	0	67	58	0	199	0	0	48	0	0	0	2	0	0	0
6	0.2.21.6.16.2.10	Luteimonas	0	17	0	0	0	0	0	0	0	0	0	0	1	2	0	0	0	0	0	0	1	0	0	8	0	2	1	2
6	0.2.21.6.16.2.11	Lysobacter	0	2	0	0	0	0	0	0	0	0	0	0	0	1	0	0	0	0	0	0	0	0	0	1	0	0	0	0
6	0.2.21.6.16.2.13	Pseudoxanthomonas	0	3110	1	0	5	0	0	0	0	0	28	3	1510	2	21	8	20	34	254	572	76	174	121	127	82	40	24	8
6	0.2.21.6.16.2.14	Rhodanobacter	0	999	17	6	230	133	18	188	0	0	1	0	1	0	0	332	14	2	2	32	7	0	0	0	15	0	1	0
6	0.2.21.6.16.2.15	Rudaea	0	35	0	0	0	0	0	0	0	0	2	0	0	0	0	0	0	0	0	4	28	1	0	0	0	0	0	0
6	0.2.21.6.16.2.17	Stenotrophomonas	0	982	0	0	0	1	0	3	897	15	6	4	2	1	0	0	0	0	31	9	0	0	1	3	0	0	9	0
6	0.2.21.6.16.2.18	Thermomonas	0	97	0	0	0	0	0	0	0	0	0	0	8	1	9	24	3	5	6	0	13	8	0	0	1	11	8	0
6	0.2.21.6.16.2.20	Xanthomonas	0	22	0	0	0	0	0	0	0	0	22	0	0	0	0	0	0	0	0	0	0	0	0	0	0	0	0	0
6	0.2.21.6.16.2.22	unclassified	0	2762	7	0	66	0	2	1	1	0	18	28	108	82	26	313	14	227	21	89	224	34	14	51	36	7	35	1358
4	0.2.21.6.17	unclassified	1	41	2	1	7	2	5	0	0	0	0	0	2	0	0	0	2	0	0	5	0	0	0	9	0	4	2	0
5	0.2.21.6.17.1	unclassified	1	41	2	1	7	2	5	0	0	0	0	0	2	0	0	0	2	0	0	5	0	0	0	9	0	4	2	0
6	0.2.21.6.17.1.1	unclassified	0	41	2	1	7	2	5	0	0	0	0	0	2	0	0	0	2	0	0	5	0	0	0	9	0	4	2	0
3	0.2.21.7	unclassified	1	33	22	0	0	0	2	2	0	1	0	0	0	0	0	1	0	0	1	0	0	1	0	3	0	0	0	0
4	0.2.21.7.1	unclassified	1	33	22	0	0	0	2	2	0	1	0	0	0	0	0	1	0	0	1	0	0	1	0	3	0	0	0	0
5	0.2.21.7.1.1	unclassified	1	33	22	0	0	0	2	2	0	1	0	0	0	0	0	1	0	0	1	0	0	1	0	3	0	0	0	0
6	0.2.21.7.1.1.1	unclassified	0	33	22	0	0	0	2	2	0	1	0	0	0	0	0	1	0	0	1	0	0	1	0	3	0	0	0	0
2	0.2.27	Verrucomicrobia	5	943	9	4	729	0	47	0	0	0	1	0	2	1	8	0	5	0	20	6	2	7	0	18	3	55	14	12
3	0.2.27.1	Opitutae	1	835	9	0	723	0	47	0	0	0	1	0	2	1	1	0	5	0	9	5	2	0	0	15	3	5	7	0
4	0.2.27.1.1	Opitutales	1	835	9	0	723	0	47	0	0	0	1	0	2	1	1	0	5	0	9	5	2	0	0	15	3	5	7	0
5	0.2.27.1.1.1	Opitutaceae	1	835	9	0	723	0	47	0	0	0	1	0	2	1	1	0	5	0	9	5	2	0	0	15	3	5	7	0
6	0.2.27.1.1.1.2	Opitutus	0	835	9	0	723	0	47	0	0	0	1	0	2	1	1	0	5	0	9	5	2	0	0	15	3	5	7	0
3	0.2.27.2	Spartobacteria	1	76	0	0	0	0	0	0	0	0	0	0	0	0	0	0	0	0	9	0	0	7	0	0	0	49	6	5
4	0.2.27.2.1	Spartobacteria_order_incertae_sedis	1	76	0	0	0	0	0	0	0	0	0	0	0	0	0	0	0	0	9	0	0	7	0	0	0	49	6	5
5	0.2.27.2.1.1	Spartobacteria_family_incertae_sedis	1	76	0	0	0	0	0	0	0	0	0	0	0	0	0	0	0	0	9	0	0	7	0	0	0	49	6	5
6	0.2.27.2.1.1.3	unclassified	0	76	0	0	0	0	0	0	0	0	0	0	0	0	0	0	0	0	9	0	0	7	0	0	0	49	6	5
3	0.2.27.3	Subdivision3	1	6	0	0	6	0	0	0	0	0	0	0	0	0	0	0	0	0	0	0	0	0	0	0	0	0	0	0
4	0.2.27.3.1	Subdivision3_order_incertae_sedis	1	6	0	0	6	0	0	0	0	0	0	0	0	0	0	0	0	0	0	0	0	0	0	0	0	0	0	0
5	0.2.27.3.1.1	Subdivision3_family_incertae_sedis	1	6	0	0	6	0	0	0	0	0	0	0	0	0	0	0	0	0	0	0	0	0	0	0	0	0	0	0
6	0.2.27.3.1.1.1	3_genus_incertae_sedis	0	6	0	0	6	0	0	0	0	0	0	0	0	0	0	0	0	0	0	0	0	0	0	0	0	0	0	0
3	0.2.27.5	Verrucomicrobiae	1	13	0	4	0	0	0	0	0	0	0	0	0	0	0	0	0	0	2	0	0	0	0	0	0	0	0	7
4	0.2.27.5.1	Verrucomicrobiales	2	13	0	4	0	0	0	0	0	0	0	0	0	0	0	0	0	0	2	0	0	0	0	0	0	0	0	7
5	0.2.27.5.1.2	Verrucomicrobiaceae	1	9	0	0	0	0	0	0	0	0	0	0	0	0	0	0	0	0	2	0	0	0	0	0	0	0	0	7
6	0.2.27.5.1.2.8	unclassified	0	9	0	0	0	0	0	0	0	0	0	0	0	0	0	0	0	0	2	0	0	0	0	0	0	0	0	7
5	0.2.27.5.1.3	unclassified	1	4	0	4	0	0	0	0	0	0	0	0	0	0	0	0	0	0	0	0	0	0	0	0	0	0	0	0
6	0.2.27.5.1.3.1	unclassified	0	4	0	4	0	0	0	0	0	0	0	0	0	0	0	0	0	0	0	0	0	0	0	0	0	0	0	0
3	0.2.27.6	unclassified	1	13	0	0	0	0	0	0	0	0	0	0	0	0	7	0	0	0	0	1	0	0	0	3	0	1	1	0
4	0.2.27.6.1	unclassified	1	13	0	0	0	0	0	0	0	0	0	0	0	0	7	0	0	0	0	1	0	0	0	3	0	1	1	0
5	0.2.27.6.1.1	unclassified	1	13	0	0	0	0	0	0	0	0	0	0	0	0	7	0	0	0	0	1	0	0	0	3	0	1	1	0
6	0.2.27.6.1.1.1	unclassified	0	13	0	0	0	0	0	0	0	0	0	0	0	0	7	0	0	0	0	1	0	0	0	3	0	1	1	0
2	0.2.29	Cyanobacteria_Chloroplast	1	1	0	0	0	0	0	0	0	0	0	0	0	0	0	0	0	0	1	0	0	0	0	0	0	0	0	0
3	0.2.29.1	Chloroplast	1	1	0	0	0	0	0	0	0	0	0	0	0	0	0	0	0	0	1	0	0	0	0	0	0	0	0	0
4	0.2.29.1.1	Chloroplast_order_incertae_sedis	1	1	0	0	0	0	0	0	0	0	0	0	0	0	0	0	0	0	1	0	0	0	0	0	0	0	0	0
5	0.2.29.1.1.1	Chloroplast	1	1	0	0	0	0	0	0	0	0	0	0	0	0	0	0	0	0	1	0	0	0	0	0	0	0	0	0
6	0.2.29.1.1.1.8	unclassified	0	1	0	0	0	0	0	0	0	0	0	0	0	0	0	0	0	0	1	0	0	0	0	0	0	0	0	0
2	0.2.30	Firmicutes	3	5006	63	16	24	81	14	115	2522	1657	13	1	168	5	3	4	2	5	190	10	0	50	8	11	6	10	8	20
3	0.2.30.1	Bacilli	1	4985	63	13	24	75	14	107	2522	1657	13	1	168	1	3	4	2	5	190	10	0	50	8	11	6	10	8	20
4	0.2.30.1.1	Bacillales	3	4985	63	13	24	75	14	107	2522	1657	13	1	168	1	3	4	2	5	190	10	0	50	8	11	6	10	8	20
5	0.2.30.1.1.9	Paenibacillaceae_1	3	4972	63	13	24	75	14	107	2522	1657	13	1	168	1	3	4	2	1	190	10	0	50	0	10	6	10	8	20
6	0.2.30.1.1.9.2	Cohnella	0	2805	59	13	22	75	12	107	2127	0	6	1	168	0	2	4	2	1	164	10	0	0	0	10	6	9	5	2
6	0.2.30.1.1.9.4	Paenibacillus	0	2108	0	0	2	0	2	0	395	1657	7	0	0	1	0	0	0	0	25	0	0	0	0	0	0	1	0	18
6	0.2.30.1.1.9.7	unclassified	0	59	4	0	0	0	0	0	0	0	0	0	0	0	1	0	0	0	1	0	0	50	0	0	0	0	3	0
5	0.2.30.1.1.11	Pasteuriaceae	1	4	0	0	0	0	0	0	0	0	0	0	0	0	0	0	0	4	0	0	0	0	0	0	0	0	0	0
6	0.2.30.1.1.11.1	Pasteuria	0	4	0	0	0	0	0	0	0	0	0	0	0	0	0	0	0	4	0	0	0	0	0	0	0	0	0	0
5	0.2.30.1.1.17	unclassified	1	9	0	0	0	0	0	0	0	0	0	0	0	0	0	0	0	0	0	0	0	0	8	1	0	0	0	0
6	0.2.30.1.1.17.1	unclassified	0	9	0	0	0	0	0	0	0	0	0	0	0	0	0	0	0	0	0	0	0	0	8	1	0	0	0	0
3	0.2.30.2	Clostridia	1	18	0	0	0	6	0	8	0	0	0	0	0	4	0	0	0	0	0	0	0	0	0	0	0	0	0	0
4	0.2.30.2.1	Clostridiales	1	18	0	0	0	6	0	8	0	0	0	0	0	4	0	0	0	0	0	0	0	0	0	0	0	0	0	0
5	0.2.30.2.1.21	Lachnospiraceae	2	18	0	0	0	6	0	8	0	0	0	0	0	4	0	0	0	0	0	0	0	0	0	0	0	0	0	0
6	0.2.30.2.1.21.7	Clostridium_XlVa	0	17	0	0	0	6	0	8	0	0	0	0	0	3	0	0	0	0	0	0	0	0	0	0	0	0	0	0
6	0.2.30.2.1.21.28	unclassified	0	1	0	0	0	0	0	0	0	0	0	0	0	1	0	0	0	0	0	0	0	0	0	0	0	0	0	0
3	0.2.30.4	Negativicutes	1	3	0	3	0	0	0	0	0	0	0	0	0	0	0	0	0	0	0	0	0	0	0	0	0	0	0	0
4	0.2.30.4.1	Selenomonadales	1	3	0	3	0	0	0	0	0	0	0	0	0	0	0	0	0	0	0	0	0	0	0	0	0	0	0	0
5	0.2.30.4.1.2	Veillonellaceae	2	3	0	3	0	0	0	0	0	0	0	0	0	0	0	0	0	0	0	0	0	0	0	0	0	0	0	0
6	0.2.30.4.1.2.1	Anaerospora	0	1	0	1	0	0	0	0	0	0	0	0	0	0	0	0	0	0	0	0	0	0	0	0	0	0	0	0
6	0.2.30.4.1.2.24	Sporomusa	0	2	0	2	0	0	0	0	0	0	0	0	0	0	0	0	0	0	0	0	0	0	0	0	0	0	0	0
2	0.2.34	TM7	1	7697	0	130	120	0	10	0	0	0	51	1590	1034	660	129	306	28	0	181	53	6	564	145	2476	20	139	55	0
3	0.2.34.1	TM7_class_incertae_sedis	1	7697	0	130	120	0	10	0	0	0	51	1590	1034	660	129	306	28	0	181	53	6	564	145	2476	20	139	55	0
4	0.2.34.1.1	TM7_order_incertae_sedis	1	7697	0	130	120	0	10	0	0	0	51	1590	1034	660	129	306	28	0	181	53	6	564	145	2476	20	139	55	0
5	0.2.34.1.1.1	TM7_family_incertae_sedis	1	7697	0	130	120	0	10	0	0	0	51	1590	1034	660	129	306	28	0	181	53	6	564	145	2476	20	139	55	0
6	0.2.34.1.1.1.1	TM7_genus_incertae_sedis	0	7697	0	130	120	0	10	0	0	0	51	1590	1034	660	129	306	28	0	181	53	6	564	145	2476	20	139	55	0
2	0.2.36	unclassified	1	1308	3	6	20	0	213	1	0	0	1	0	9	0	3	23	21	109	398	432	9	40	6	5	3	0	6	0
3	0.2.36.1	unclassified	1	1308	3	6	20	0	213	1	0	0	1	0	9	0	3	23	21	109	398	432	9	40	6	5	3	0	6	0
4	0.2.36.1.1	unclassified	1	1308	3	6	20	0	213	1	0	0	1	0	9	0	3	23	21	109	398	432	9	40	6	5	3	0	6	0
5	0.2.36.1.1.1	unclassified	1	1308	3	6	20	0	213	1	0	0	1	0	9	0	3	23	21	109	398	432	9	40	6	5	3	0	6	0
6	0.2.36.1.1.1.1	unclassified	0	1308	3	6	20	0	213	1	0	0	1	0	9	0	3	23	21	109	398	432	9	40	6	5	3	0	6	0
1	0.3	Eukaryota	2	115	0	0	4	0	0	0	0	0	0	0	4	0	64	0	5	0	1	3	0	0	0	0	1	33	0	0
2	0.3.4	Zea	1	13	0	0	0	0	0	0	0	0	0	0	4	0	0	0	5	0	0	3	0	0	0	0	1	0	0	0
3	0.3.4.1	unclassified	1	13	0	0	0	0	0	0	0	0	0	0	4	0	0	0	5	0	0	3	0	0	0	0	1	0	0	0
4	0.3.4.1.1	unclassified	1	13	0	0	0	0	0	0	0	0	0	0	4	0	0	0	5	0	0	3	0	0	0	0	1	0	0	0
5	0.3.4.1.1.1	unclassified	1	13	0	0	0	0	0	0	0	0	0	0	4	0	0	0	5	0	0	3	0	0	0	0	1	0	0	0
6	0.3.4.1.1.1.1	unclassified	0	13	0	0	0	0	0	0	0	0	0	0	4	0	0	0	5	0	0	3	0	0	0	0	1	0	0	0
2	0.3.5	unclassified	1	102	0	0	4	0	0	0	0	0	0	0	0	0	64	0	0	0	1	0	0	0	0	0	0	33	0	0
3	0.3.5.1	unclassified	1	102	0	0	4	0	0	0	0	0	0	0	0	0	64	0	0	0	1	0	0	0	0	0	0	33	0	0
4	0.3.5.1.1	unclassified	1	102	0	0	4	0	0	0	0	0	0	0	0	0	64	0	0	0	1	0	0	0	0	0	0	33	0	0
5	0.3.5.1.1.1	unclassified	1	102	0	0	4	0	0	0	0	0	0	0	0	0	64	0	0	0	1	0	0	0	0	0	0	33	0	0
6	0.3.5.1.1.1.1	unclassified	0	102	0	0	4	0	0	0	0	0	0	0	0	0	64	0	0	0	1	0	0	0	0	0	0	33	0	0

## Sheet: Supp. Table 2b - OTU's
Supplemental Table 2b. Distribution of OTUs at 97% similarity in subsampled data and their taxonomic classification.
OTU	Subsampled Reads																										Total reads	Taxonomic Classification
	Atta 1 Top (A)	Atta 1 Top (C)	Atta 1 Middle (C)	Atta 1 Middle (E)	Atta 1 Bottom (D)	Atta 1 Bottom (E)	Atta 2 Top (A)	Atta 2 Top (B)	Atta 2 Middle (B)	Atta 2 Middle (D)	Atta 2 Bottom (A)	Atta 2 Bottom (D)	Atta 3 Top (A)	Atta 3 Top (F)	Atta 3 Middle (A)	Atta 3 Middle (E)	Atta 3 Bottom (B)	Atta 3 Bottom (C)	Atta 3 Bottom (D)	Atta 3 Bottom (F)	Atta 4 Top (C)	Atta 4 Middle (D)	Atta 4 Bottom (E)	Atta 5 Top (A)	Atta 5 Middle (E)	Atta 5 Bottom (C)
OTU0001	975	640	33	614	146	650	0	0	532	105	9	12	54	12	64	17	74	71	282	43	11	5	23	12	12	4	10803	Bacteria(100);Proteobacteria(100);Betaproteobacteria(100);Burkholderiales(100);Comamonadaceae(100);Acidovorax(100)
OTU0002	0	178	0	0	0	0	0	0	0	0	0	0	140	227	157	414	353	578	150	82	261	60	0	2	144	0	8536	Bacteria(100);Bacteroidetes(100);Sphingobacteria(100);Sphingobacteriales(100);Cytophagaceae(100);Leadbetterella(100)
OTU0003	0	556	4	0	548	0	0	0	161	0	224	335	27	283	705	90	176	3	37	4	59	123	190	0	0	0	7917	Bacteria(100);Bacteroidetes(100);Flavobacteria(100);Flavobacteriales(100);Flavobacteriaceae(100);unclassified(100)
OTU0004	11	2	69	0	1	1	58	318	97	3	26	21	110	162	44	235	44	329	431	14	54	69	83	101	213	62	6971	Bacteria(100);Proteobacteria(100);Gammaproteobacteria(100);Xanthomonadales(100);Xanthomonadaceae(100);Dokdonella(100)
OTU0005	0	55	0	0	0	0	0	0	17	934	330	405	114	56	2	0	62	8	2	36	48	977	16	45	8	0	6392	Bacteria(100);TM7(100);TM7_class_incertae_sedis(100);TM7_order_incertae_sedis(100);TM7_family_incertae_sedis(100);TM7_genus_incertae_sedis(100)
OTU0006	265	48	96	2	163	6	247	73	84	30	112	89	170	110	57	74	103	42	49	238	113	70	41	112	202	206	6200	Bacteria(100);Actinobacteria(100);Actinobacteria(100);Actinomycetales(100);Microbacteriaceae(78);unclassified
OTU0007	12	2	530	0	255	0	0	0	204	131	2	0	307	100	63	165	92	57	73	121	21	0	23	0	8	0	4587	Bacteria(100);Proteobacteria(100);Alphaproteobacteria(100);Caulobacterales(100);Caulobacteraceae(100);Asticcacaulis(77)
OTU0008	4	0	3	0	0	0	0	0	17	15	570	1	21	4	10	16	75	100	35	174	46	53	50	14	10	7	3167	Bacteria(100);Proteobacteria(100);Gammaproteobacteria(100);Xanthomonadales(100);Xanthomonadaceae(100);Pseudoxanthomonas(99)
OTU0009	12	2	11	312	0	276	0	0	178	148	2	11	17	35	17	13	3	0	40	21	0	50	34	21	33	110	3106	Bacteria(100);Bacteroidetes(100);Sphingobacteria(100);Sphingobacteriales(100);Chitinophagaceae(99);Ferruginibacter(77)
OTU0010	12	8	69	94	54	90	21	29	22	5	14	46	21	40	56	33	37	106	45	1	23	58	56	68	95	49	3039	Bacteria(100);Proteobacteria(100);unclassified;unclassified;unclassified;unclassified
OTU0011	8	0	0	0	0	0	0	0	0	0	0	3	16	36	49	36	45	6	8	34	0	0	631	286	301	31	2974	Bacteria(100);Bacteroidetes(100);Sphingobacteria(100);Sphingobacteriales(100);Cytophagaceae(100);Sporocytophaga(100)
OTU0012	0	39	41	249	87	260	0	0	8	12	55	406	0	15	19	0	4	4	0	0	0	38	46	9	26	39	2875	Bacteria(100);Proteobacteria(100);Betaproteobacteria(100);Burkholderiales(100);Alcaligenaceae(100);Castellaniella(100)
OTU0013	9	3	106	50	91	63	1	418	1	1	0	0	67	173	4	72	1	7	25	0	0	0	3	0	1	0	2719	Bacteria(100);Proteobacteria(100);Gammaproteobacteria(100);Xanthomonadales(100);Xanthomonadaceae(100);Dyella(64)
OTU0014	0	0	0	0	0	0	791	0	0	0	0	0	0	0	0	0	61	1	0	0	0	0	0	0	0	0	2290	Bacteria(100);Firmicutes(100);Bacilli(100);Bacillales(100);Paenibacillaceae_1(100);Cohnella(100)
OTU0015	0	0	29	0	1	1	0	0	1	0	47	53	20	118	7	56	8	6	37	31	0	0	12	0	9	778	2228	Bacteria(100);Proteobacteria(100);Gammaproteobacteria(100);Xanthomonadales(100);Xanthomonadaceae(100);unclassified(100)
OTU0016	0	0	0	0	0	0	0	0	0	0	0	0	100	1	57	27	74	86	67	94	0	0	0	210	69	4	1707	Bacteria(100);Bacteroidetes(100);Sphingobacteria(100);Sphingobacteriales(100);Saprospiraceae(100);Haliscomenobacter(100)
OTU0017	0	0	0	0	0	0	0	0	0	0	0	0	0	0	0	0	19	2	0	0	418	0	0	0	38	0	1270	Bacteria(100);Proteobacteria(100);Deltaproteobacteria(100);Myxococcales(100);Polyangiaceae(100);Sorangium(100)
OTU0018	0	0	0	0	0	1	338	4	9	3	3	3	0	0	0	0	14	3	0	0	4	24	1	4	6	5	1083	Bacteria(100);Proteobacteria(100);Gammaproteobacteria(100);Xanthomonadales(100);Xanthomonadaceae(100);Stenotrophomonas(91)
OTU0019	0	0	0	0	0	0	0	0	1	0	46	60	11	72	14	0	2	3	0	526	0	2	0	16	7	0	1027	Bacteria(100);TM7(100);TM7_class_incertae_sedis(100);TM7_order_incertae_sedis(100);TM7_family_incertae_sedis(100);TM7_genus_incertae_sedis(100)
OTU0020	0	0	0	0	6	0	0	0	3	0	59	13	26	45	74	16	4	30	40	32	0	1	57	0	0	0	1005	Bacteria(100);Proteobacteria(100);Betaproteobacteria(100);Burkholderiales(100);Comamonadaceae(100);unclassified(100)
OTU0021	0	0	0	0	0	0	10	340	0	0	0	0	0	0	0	0	0	0	0	0	0	0	0	0	0	0	881	Bacteria(100);Firmicutes(100);Bacilli(100);Bacillales(100);Paenibacillaceae_1(100);Paenibacillus(100)
OTU0022	4	1	16	31	1	29	0	12	7	3	1	2	3	12	0	0	0	0	0	1	209	1	1	5	1	0	867	Bacteria(100);Proteobacteria(100);Betaproteobacteria(100);Burkholderiales(100);Alcaligenaceae(100);Achromobacter(65)
OTU0023	0	0	0	0	0	0	0	0	0	0	1	1	52	50	52	51	26	2	28	5	0	0	29	39	8	0	850	Bacteria(100);Deinococcus-Thermus(100);Deinococci(100);Deinococcales(100);Trueperaceae(100);Truepera(100)
OTU0024	5	0	314	0	20	0	0	0	1	0	0	1	0	0	1	0	3	0	0	0	0	8	1	3	0	0	813	Bacteria(100);Verrucomicrobia(100);Opitutae(100);Opitutales(100);Opitutaceae(100);Opitutus(100)
OTU0025	4	4	11	0	5	0	5	5	11	1	43	91	17	9	4	12	24	10	14	0	17	6	7	17	6	9	792	Bacteria(100);Proteobacteria(100);Alphaproteobacteria(100);Rhizobiales(100);Bradyrhizobiaceae(100);unclassified(74)
OTU0026	0	0	0	0	0	0	0	310	0	0	0	0	0	0	0	0	0	0	0	0	0	0	0	0	0	0	792	Bacteria(100);Firmicutes(100);Bacilli(100);Bacillales(100);Paenibacillaceae_1(100);Paenibacillus(100)
OTU0027	0	0	1	0	0	0	0	0	0	0	0	0	0	0	0	0	112	75	0	0	0	0	0	0	0	0	720	Bacteria(100);unclassified(100);unclassified(100);unclassified(100);unclassified(100);unclassified(100)
OTU0028	0	6	0	102	30	108	0	0	0	0	0	3	0	0	0	0	0	0	0	0	0	0	0	0	0	0	647	Bacteria(100);Bacteroidetes(100);Sphingobacteria(100);Sphingobacteriales(100);Sphingobacteriaceae(100);unclassified(100)
OTU0029	0	3	2	0	17	1	0	2	0	0	11	9	18	20	16	61	3	10	33	3	0	8	10	24	15	4	626	Bacteria(100);Planctomycetes(100);Planctomycetacia(100);Planctomycetales(100);Planctomycetaceae(100);Singulisphaera(91)
OTU0030	0	0	0	0	0	0	0	0	0	0	5	0	1	0	26	1	68	0	2	25	0	1	3	120	19	0	601	Bacteria(100);Bacteroidetes(100);Flavobacteria(100);Flavobacteriales(100);Flavobacteriaceae(100);Ornithobacterium(69)
OTU0031	0	0	0	0	0	0	0	0	0	0	0	0	48	0	0	98	0	0	59	0	0	0	55	0	1	0	566	Bacteria(100);Bacteroidetes(100);Sphingobacteria(100);Sphingobacteriales(100);Chitinophagaceae(100);Chitinophaga(82)
OTU0032	0	0	0	0	0	0	0	0	0	0	14	12	6	6	61	0	0	4	37	0	1	1	64	7	16	48	545	Bacteria(100);Bacteroidetes(100);Sphingobacteria(100);Sphingobacteriales(100);Cyclobacteriaceae(100);Cyclobacterium(82)
OTU0033	1	2	12	7	8	4	0	0	0	0	1	4	6	5	12	7	18	31	5	2	7	11	31	2	9	2	537	Bacteria(100);Proteobacteria(100);Alphaproteobacteria(100);Rhizobiales(100);Hyphomicrobiaceae(100);Devosia(100)
OTU0034	5	0	0	94	0	82	0	0	0	1	0	0	4	0	0	0	0	0	0	0	12	0	0	0	4	0	533	Bacteria(100);Bacteroidetes(100);Flavobacteria(100);Flavobacteriales(100);Flavobacteriaceae(100);Chryseobacterium(100)
OTU0035	226	7	0	0	0	0	0	0	0	0	0	0	0	0	0	0	0	0	0	0	0	0	0	0	0	0	483	Bacteria(100);Bacteroidetes(100);Flavobacteria(100);Flavobacteriales(100);Flavobacteriaceae(100);Flavobacterium(100)
OTU0036	10	3	10	23	2	27	0	0	2	0	66	0	2	1	0	0	1	0	0	0	0	3	1	3	1	1	436	Bacteria(100);Firmicutes(100);Bacilli(100);Bacillales(100);Paenibacillaceae_1(100);Cohnella(100)
OTU0037	0	0	0	0	0	0	0	0	0	0	0	1	0	0	1	0	0	0	0	0	158	6	0	8	0	0	431	Bacteria(100);Bacteroidetes(100);Sphingobacteria(100);Sphingobacteriales(100);Chitinophagaceae(100);unclassified(100)
OTU0038	10	35	0	14	0	8	0	0	0	0	0	2	7	0	14	1	0	5	1	9	0	0	0	89	7	9	415	Bacteria(100);Proteobacteria(100);Gammaproteobacteria(100);Pseudomonadales(100);Pseudomonadaceae(100);Cellvibrio(100)
OTU0039	1	1	19	0	6	0	0	1	0	0	0	1	8	10	6	1	4	0	1	8	13	2	6	24	13	67	363	Bacteria(100);Proteobacteria(100);Alphaproteobacteria(100);Sphingomonadales(100);Sphingomonadaceae(100);Sphingopyxis(89)
OTU0040	0	0	0	0	0	0	137	0	0	0	0	0	0	0	0	0	7	0	0	0	0	0	0	0	0	0	360	Bacteria(100);Firmicutes(100);Bacilli(100);Bacillales(100);Paenibacillaceae_1(100);Paenibacillus(100)
OTU0041	0	0	0	0	0	0	0	0	0	0	0	0	15	0	17	32	8	11	32	0	0	3	0	0	8	0	345	Bacteria(100);Bacteroidetes(100);Sphingobacteria(100);Sphingobacteriales(100);Chitinophagaceae(100);unclassified(94)
OTU0042	5	5	0	15	33	10	0	0	0	0	0	0	29	1	3	2	0	5	7	0	0	4	12	0	3	0	318	Bacteria(100);Bacteroidetes(100);Sphingobacteria(100);Sphingobacteriales(100);Sphingobacteriaceae(100);unclassified(100)
OTU0043	4	11	0	0	0	0	0	0	91	2	0	0	0	0	0	0	0	0	0	0	0	0	0	0	0	0	294	Bacteria(100);Proteobacteria(100);Betaproteobacteria(100);Rhodocyclales(100);Rhodocyclaceae(100);unclassified(100)
OTU0044	11	0	0	0	0	0	0	0	0	138	0	0	2	0	3	0	1	0	0	6	0	0	0	0	0	0	281	Bacteria(100);Bacteroidetes(100);Sphingobacteria(100);Sphingobacteriales(100);Sphingobacteriaceae(100);Pedobacter(98)
OTU0045	0	0	0	0	0	0	0	0	0	0	3	2	2	1	2	0	1	0	0	6	0	2	0	67	42	3	280	Bacteria(100);Actinobacteria(100);Actinobacteria(100);Actinomycetales(100);Microbacteriaceae(100);unclassified(100)
OTU0046	0	0	0	0	1	0	0	0	0	0	0	0	5	8	4	3	10	0	0	12	0	0	8	31	50	0	279	Bacteria(100);Bacteroidetes(100);Sphingobacteria(100);Sphingobacteriales(100);Flammeovirgaceae(100);Flexithrix(100)
OTU0047	0	0	0	0	0	0	0	0	60	69	0	0	0	0	0	0	2	0	0	0	0	0	0	0	0	0	273	Bacteria(100);Bacteroidetes(100);Sphingobacteria(100);Sphingobacteriales(100);Sphingobacteriaceae(100);Pedobacter(100)
OTU0048	0	0	0	0	0	0	0	0	0	0	0	0	4	0	0	13	0	10	74	3	0	0	0	0	3	0	272	Bacteria(100);Proteobacteria(100);Gammaproteobacteria(100);Xanthomonadales(100);Xanthomonadaceae(100);unclassified(100)
OTU0049	0	0	111	0	1	0	0	0	0	0	0	0	0	0	0	0	0	0	0	0	0	0	0	0	0	0	252	Bacteria(100);Actinobacteria(100);Actinobacteria(100);Actinomycetales(100);Streptomycetaceae(100);Kitasatospora(100)
OTU0050	0	0	0	0	0	0	0	0	0	0	0	0	6	0	0	0	12	10	4	2	0	7	0	71	1	0	242	Bacteria(100);Bacteroidetes(100);Flavobacteria(100);Flavobacteriales(100);Cryomorphaceae(100);unclassified(100)
OTU0051	0	0	0	0	0	0	0	0	0	0	0	0	0	0	0	0	0	0	0	0	89	0	0	0	0	0	231	Bacteria(100);Proteobacteria(100);Deltaproteobacteria(100);Myxococcales(100);Phaselicystidaceae(100);Phaselicystis(100)
OTU0052	0	1	0	1	0	2	0	0	0	0	0	0	2	0	0	1	0	36	1	0	0	0	0	2	4	0	228	Bacteria(100);Planctomycetes(100);Planctomycetacia(100);Planctomycetales(100);Planctomycetaceae(100);unclassified(97)
OTU0053	16	5	2	14	0	12	0	0	17	2	1	0	0	0	3	1	1	0	3	0	0	3	2	1	1	0	222	Bacteria(100);Proteobacteria(100);Betaproteobacteria(100);Burkholderiales(100);Comamonadaceae(100);unclassified(78)
OTU0054	2	0	0	0	0	0	0	0	66	33	0	0	0	0	0	0	0	0	0	0	0	0	0	0	0	0	215	Bacteria(100);Bacteroidetes(100);Sphingobacteria(100);Sphingobacteriales(100);Sphingobacteriaceae(100);unclassified(81)
OTU0055	0	1	0	0	0	0	0	0	0	0	1	0	6	0	3	0	3	0	0	1	6	2	0	25	58	0	214	Bacteria(100);Bacteroidetes(100);Sphingobacteria(100);Sphingobacteriales(100);Chitinophagaceae(100);unclassified
OTU0056	0	0	0	0	90	0	0	0	0	0	0	0	0	0	0	0	0	0	0	0	0	0	0	0	0	0	202	Bacteria(100);unclassified(100);unclassified(100);unclassified(100);unclassified(100);unclassified(100)
OTU0057	0	0	0	0	0	0	0	0	0	0	0	0	0	0	0	0	0	0	0	1	0	0	0	25	62	0	188	Bacteria(100);Bacteroidetes(100);Sphingobacteria(100);Sphingobacteriales(100);Sphingobacteriaceae(100);unclassified(100)
OTU0058	0	0	0	0	0	0	0	0	0	0	1	1	6	1	1	7	0	1	4	1	0	0	58	3	5	0	184	Bacteria(100);Bacteroidetes(100);Flavobacteria(100);Flavobacteriales(100);Flavobacteriaceae(100);unclassified(100)
OTU0059	0	0	0	0	0	0	4	63	0	0	0	0	0	0	0	0	0	0	0	0	0	0	0	0	0	0	182	Bacteria(100);Actinobacteria(100);Actinobacteria(100);Actinomycetales(100);Microbacteriaceae(100);Agromyces(100)
OTU0060	0	0	1	0	0	0	56	0	0	0	0	0	0	0	0	0	4	0	0	0	0	0	0	0	0	0	177	Bacteria(100);Proteobacteria(100);Gammaproteobacteria(100);Xanthomonadales(100);Sinobacteraceae(100);Steroidobacter(100)
OTU0061	7	0	0	1	0	0	11	23	0	7	3	8	1	4	4	0	2	1	0	1	0	0	2	2	10	0	176	Bacteria(100);Actinobacteria(100);Actinobacteria(100);Actinomycetales(100);Microbacteriaceae(100);Microbacterium(91)
OTU0062	0	4	3	0	0	0	0	0	6	1	3	0	0	1	4	0	3	1	0	4	3	6	5	16	0	21	170	Bacteria(100);Proteobacteria(100);Alphaproteobacteria(100);Rhizobiales(100);Hyphomicrobiaceae(100);Devosia(100)
OTU0063	1	0	12	5	0	4	0	44	0	0	0	0	0	0	0	0	0	0	0	0	0	0	0	0	0	0	166	Bacteria(100);Proteobacteria(100);Betaproteobacteria(100);Burkholderiales(100);Burkholderiaceae(100);Pandoraea(100)
OTU0064	1	22	1	3	19	0	0	0	4	1	5	0	15	1	0	1	0	2	1	1	0	0	0	1	0	0	151	Bacteria(100);Bacteroidetes(100);Sphingobacteria(100);Sphingobacteriales(100);Chitinophagaceae(100);Niabella(100)
OTU0065	0	0	0	0	0	0	0	0	0	0	0	0	0	0	0	0	27	0	0	0	0	0	0	1	0	19	142	Bacteria(100);Bacteroidetes(100);Sphingobacteria(100);Sphingobacteriales(100);unclassified(100);unclassified(100)
OTU0066	0	0	46	0	0	0	0	0	0	0	1	0	2	0	0	0	0	0	0	0	0	0	0	2	7	0	142	Bacteria(100);TM7(100);TM7_class_incertae_sedis(100);TM7_order_incertae_sedis(100);TM7_family_incertae_sedis(100);TM7_genus_incertae_sedis(100)
OTU0067	0	11	0	20	0	8	0	0	0	1	0	0	0	0	0	0	0	0	0	0	0	0	0	0	0	0	134	Bacteria(100);Proteobacteria(100);Gammaproteobacteria(100);Enterobacteriales(100);Enterobacteriaceae(100);Enterobacter(71)
OTU0068	0	0	0	0	0	0	0	0	0	0	0	1	0	0	0	0	0	1	0	4	0	1	0	12	28	13	130	Bacteria(100);Proteobacteria(100);Alphaproteobacteria(100);Caulobacterales(100);Caulobacteraceae(100);unclassified(100)
OTU0069	0	0	0	0	0	0	0	0	0	0	0	0	0	0	0	0	0	0	0	0	0	0	61	0	0	0	128	Bacteria(100);Bacteroidetes(100);Sphingobacteria(100);Sphingobacteriales(100);Chitinophagaceae(100);Niabella(100)
OTU0070	0	0	1	0	0	0	0	0	0	0	0	10	2	18	4	0	0	2	1	1	0	8	1	0	7	0	122	Bacteria(100);Actinobacteria(100);Actinobacteria(100);Actinomycetales(100);unclassified(77);unclassified(77)
OTU0071	1	4	3	0	2	1	0	0	0	0	0	0	1	0	0	0	0	0	0	0	0	3	20	22	1	0	122	Bacteria(100);Planctomycetes(100);Planctomycetacia(100);Planctomycetales(100);Planctomycetaceae(100);Isosphaera(98)
OTU0072	0	0	0	0	0	0	0	0	0	0	0	0	1	6	2	3	13	5	2	2	0	0	0	0	0	0	120	Bacteria(100);unclassified(100);unclassified(100);unclassified(100);unclassified(100);unclassified(100)
OTU0073	0	0	0	0	0	0	0	0	0	0	0	0	0	0	2	0	0	4	0	6	0	0	0	0	4	43	119	Bacteria(100);Bacteroidetes(100);Sphingobacteria(100);Sphingobacteriales(100);Cytophagaceae(100);Leadbetterella(100)
OTU0074	1	0	2	10	0	16	0	0	8	1	0	2	0	0	0	0	0	0	0	0	0	3	0	0	0	0	118	Bacteria(100);Bacteroidetes(100);Sphingobacteria(100);Sphingobacteriales(100);Sphingobacteriaceae(100);Sphingobacterium(100)
OTU0075	5	2	8	0	5	0	0	0	2	1	0	2	0	0	0	0	4	1	1	0	0	7	0	3	0	0	104	Bacteria(100);Proteobacteria(100);Alphaproteobacteria(100);Rhizobiales(100);Hyphomicrobiaceae(98);Devosia(98)
OTU0076	0	0	0	0	0	0	0	0	0	0	0	0	0	0	0	36	0	0	0	0	0	0	0	0	3	0	104	Bacteria(100);Bacteroidetes(100);Sphingobacteria(100);Sphingobacteriales(100);Chitinophagaceae(100);unclassified(100)
OTU0077	0	0	2	0	1	0	0	1	7	0	0	8	0	0	0	1	14	5	0	5	0	0	0	0	0	0	103	Bacteria(100);Actinobacteria(100);Actinobacteria(100);Actinomycetales(100);Streptomycetaceae(100);Streptomyces(100)
OTU0078	0	0	0	0	0	0	0	1	0	0	0	0	0	0	0	0	0	0	0	1	0	0	0	0	0	63	103	Bacteria(100);Proteobacteria(100);Gammaproteobacteria(100);Xanthomonadales(100);Xanthomonadaceae(100);unclassified(99)
OTU0079	0	0	0	15	0	19	0	0	0	0	0	0	0	0	0	0	0	0	0	0	4	0	0	0	0	0	102	Bacteria(100);Bacteroidetes(100);Sphingobacteria(100);Sphingobacteriales(100);Sphingobacteriaceae(100);Sphingobacterium(100)
OTU0080	0	0	0	1	0	1	0	0	0	0	0	0	0	1	0	0	1	5	2	0	0	2	22	0	0	0	101	Bacteria(100);Bacteroidetes(100);Sphingobacteria(100);Sphingobacteriales(100);Sphingobacteriaceae(100);Parapedobacter(100)
OTU0081	0	0	0	0	32	0	0	0	0	0	0	0	0	0	0	0	0	1	0	0	0	0	0	6	10	1	101	Bacteria(100);Bacteroidetes(100);Sphingobacteria(100);Sphingobacteriales(100);Sphingobacteriaceae(100);Nubsella(89)
OTU0082	5	3	0	0	0	1	0	2	0	0	0	1	0	5	1	1	0	1	2	0	3	1	0	7	2	3	99	Bacteria(100);Proteobacteria(100);Alphaproteobacteria(100);Rhizobiales(100);Bradyrhizobiaceae(100);Bosea(100)
OTU0083	0	0	0	0	0	0	0	0	0	0	4	1	9	10	1	0	3	0	5	8	0	0	1	5	4	0	97	Bacteria(100);Proteobacteria(100);Gammaproteobacteria(100);Xanthomonadales(100);Xanthomonadaceae(100);Thermomonas(100)
OTU0084	0	0	0	0	0	0	0	0	8	33	0	1	0	0	0	0	1	0	0	1	0	0	4	0	0	0	85	Bacteria(100);Bacteroidetes(100);Sphingobacteria(100);Sphingobacteriales(100);Sphingobacteriaceae(100);Parapedobacter(100)
OTU0085	0	0	0	0	0	0	0	0	0	0	0	0	6	0	0	0	2	0	0	7	0	0	0	27	4	4	83	Bacteria(100);Verrucomicrobia(100);Spartobacteria(98);Spartobacteria_order_incertae_sedis(98);Spartobacteria_family_incertae_sedis(98);Spartobacteria_genera_incertae_sedis(90)
OTU0086	0	0	0	0	0	0	0	0	0	0	0	0	65	0	0	0	5	0	0	0	0	0	0	0	0	0	80	Bacteria(100);Chlamydiae(100);Chlamydiae(100);Chlamydiales(100);unclassified(100);unclassified(100)
OTU0087	0	0	0	0	2	0	0	0	4	0	0	0	0	0	3	0	16	1	1	0	0	2	0	0	0	0	80	Bacteria(100);Actinobacteria(100);Actinobacteria(100);Actinomycetales(100);Streptomycetaceae(100);Streptomyces(100)
OTU0088	0	0	0	0	0	0	0	0	0	0	1	6	0	0	4	1	0	0	0	0	0	15	4	0	0	0	74	Bacteria(100);Proteobacteria(100);Betaproteobacteria(100);Nitrosomonadales(100);Nitrosomonadaceae(100);Nitrosomonas(100)
OTU0089	3	2	0	0	0	0	3	7	0	0	0	0	0	0	0	0	3	1	0	0	0	0	0	5	1	1	72	Bacteria(100);Proteobacteria(100);Alphaproteobacteria(100);Rhizobiales(100);Brucellaceae(92);Brucella(84)
OTU0090	0	0	0	0	0	0	0	0	0	0	0	1	5	0	3	0	0	2	3	0	0	0	0	11	7	5	71	Bacteria(100);Proteobacteria(100);Betaproteobacteria(100);Nitrosomonadales(100);Nitrosomonadaceae(100);Nitrosomonas(100)
OTU0091	0	0	0	1	5	0	0	0	1	0	0	0	0	0	3	0	1	0	0	0	5	8	0	4	1	0	70	Bacteria(100);Bacteroidetes(100);Sphingobacteria(100);Sphingobacteriales(100);Chitinophagaceae(100);Niabella(100)
OTU0092	0	0	15	0	3	1	0	0	0	5	0	0	0	0	0	0	0	0	0	0	0	0	0	0	0	2	69	Bacteria(100);Proteobacteria(100);Gammaproteobacteria(100);Pseudomonadales(100);Pseudomonadaceae(100);Pseudomonas(100)
OTU0093	14	1	3	1	0	4	0	0	0	0	0	0	0	0	0	0	0	0	0	0	0	1	0	0	0	0	67	Bacteria(100);Firmicutes(100);Bacilli(100);Bacillales(100);Paenibacillaceae_1(100);Cohnella(100)
OTU0094	0	0	0	0	0	0	0	0	0	0	0	0	64	0	0	0	1	0	0	0	0	0	0	0	0	0	65	Eukaryota(100);unclassified(100);unclassified(100);unclassified(100);unclassified(100);unclassified(100)
OTU0095	0	0	0	0	0	0	0	0	0	0	0	0	0	0	0	19	0	1	0	0	0	0	1	2	4	0	64	Bacteria(100);Planctomycetes(100);Planctomycetacia(100);Planctomycetales(100);Planctomycetaceae(100);Singulisphaera(100)
OTU0096	0	0	0	0	0	0	0	0	0	0	0	0	0	0	0	0	0	0	0	0	20	0	0	0	0	0	61	Bacteria(100);Bacteroidetes(100);Sphingobacteria(100);Sphingobacteriales(100);Sphingobacteriaceae(100);Pedobacter(100)
OTU0097	0	0	0	0	0	0	0	0	0	0	0	0	0	0	0	23	0	0	0	0	0	0	0	0	0	0	61	Bacteria(100);unclassified(100);unclassified(100);unclassified(100);unclassified(100);unclassified(100)
OTU0098	0	0	0	0	0	0	0	0	20	1	1	9	0	0	0	0	0	0	0	0	0	0	0	0	0	0	60	Bacteria(100);Proteobacteria(100);Alphaproteobacteria(100);Caulobacterales(100);Caulobacteraceae(100);unclassified(100)
OTU0099	0	0	0	0	0	0	0	0	0	0	1	0	0	0	0	0	0	0	0	0	17	4	0	0	0	0	59	Bacteria(100);Bacteroidetes(100);Sphingobacteria(100);Sphingobacteriales(100);Chitinophagaceae(100);unclassified(90)
OTU0100	0	8	0	2	0	2	0	0	1	0	5	8	0	0	0	0	0	0	0	0	0	1	0	0	0	0	58	Bacteria(100);Proteobacteria(100);Betaproteobacteria(100);Burkholderiales(100);Oxalobacteraceae(99);Herbaspirillum(99)
OTU0101	0	0	0	0	0	0	0	20	2	0	0	0	0	0	0	0	0	0	0	0	0	0	0	0	0	0	57	Bacteria(100);Bacteroidetes(100);Sphingobacteria(100);Sphingobacteriales(100);Chitinophagaceae(100);Niastella(100)
OTU0102	0	0	23	0	0	0	0	0	0	0	0	0	0	0	0	0	0	0	0	0	0	0	0	0	0	0	56	Bacteria(100);Proteobacteria(100);Betaproteobacteria(100);Burkholderiales(100);Burkholderiaceae(100);Burkholderia(100)
OTU0103	0	0	0	0	1	0	0	0	0	0	0	0	0	0	0	0	2	0	0	0	15	3	0	0	0	0	55	Bacteria(100);Bacteroidetes(100);Sphingobacteria(100);Sphingobacteriales(100);Chitinophagaceae(100);unclassified(100)
OTU0104	0	0	0	0	0	0	0	0	0	0	0	0	0	0	0	0	0	0	0	50	0	0	0	0	0	0	50	Bacteria(100);Firmicutes(100);Bacilli(100);Bacillales(100);Paenibacillaceae_1(100);unclassified(100)
OTU0105	0	4	0	0	0	0	0	0	0	0	0	0	1	2	0	2	4	0	4	0	0	0	1	1	3	0	49	Bacteria(100);Bacteroidetes(100);Sphingobacteria(100);Sphingobacteriales(100);Chitinophagaceae(100);unclassified(100)
OTU0106	2	0	0	0	0	0	0	0	0	0	0	0	7	0	0	3	0	2	0	0	1	0	0	0	2	6	49	Bacteria(100);Proteobacteria(100);Alphaproteobacteria(100);unclassified;unclassified;unclassified
OTU0107	0	0	3	0	25	0	0	0	0	0	0	0	0	0	0	0	0	0	0	0	0	0	0	0	0	0	47	Bacteria(100);Bacteroidetes(100);Sphingobacteria(100);Sphingobacteriales(100);Chitinophagaceae(100);unclassified(100)
OTU0108	0	0	0	0	0	0	0	0	0	0	0	0	0	0	0	17	0	0	0	0	0	0	0	0	0	0	46	Bacteria(100);unclassified(100);unclassified(100);unclassified(100);unclassified(100);unclassified(100)
OTU0109	0	0	2	0	1	0	0	0	0	0	0	0	1	1	0	1	1	0	4	1	4	0	0	4	3	1	45	Bacteria(100);Proteobacteria(100);Alphaproteobacteria(100);Alphaproteobacteria_order_incertae_sedis(100);Alphaproteobacteria_family_incertae_sedis(100);Rhizomicrobium(100)
OTU0110	0	0	16	0	0	0	0	0	0	1	0	0	0	0	0	0	0	0	0	0	0	0	0	0	0	0	43	Bacteria(100);Bacteroidetes(100);Sphingobacteria(100);Sphingobacteriales(100);Chitinophagaceae(100);Niabella(100)
OTU0111	0	0	0	0	0	0	0	0	1	0	0	0	0	0	0	0	0	0	0	0	18	0	0	0	0	0	41	Bacteria(100);Bacteroidetes(100);Sphingobacteria(100);Sphingobacteriales(100);Sphingobacteriaceae(100);unclassified(100)
OTU0112	1	0	1	1	1	2	0	0	0	0	0	0	0	1	0	0	1	0	0	8	0	0	0	4	6	0	41	Bacteria(100);Proteobacteria(100);Alphaproteobacteria(100);Rhizobiales(100);Rhodobiaceae(100);Parvibaculum(100)
OTU0113	0	0	17	2	0	0	0	0	0	0	1	0	0	0	0	0	0	0	0	0	0	0	0	0	0	0	39	Bacteria(100);Proteobacteria(100);Gammaproteobacteria(100);Pseudomonadales(100);Moraxellaceae(100);Acinetobacter(100)
OTU0114	0	0	0	0	0	0	0	0	0	0	0	0	0	0	0	0	0	2	15	1	0	0	0	0	0	0	34	Bacteria(100);Proteobacteria(100);Gammaproteobacteria(100);Xanthomonadales(100);Xanthomonadaceae(100);Rudaea(98)
OTU0115	6	0	0	2	2	0	0	0	0	0	0	0	0	0	0	0	0	0	0	0	0	0	0	0	0	7	34	Bacteria(100);Armatimonadetes(100);Armatimonadetes_gp5_class_incertae_sedis(100);Armatimonadetes_gp5_order_incetae_sedis(100);Armatimonadetes_gp5_family_incetae_sedis(100);Armatimonadetes_gp5(100)
OTU0116	0	0	0	0	0	0	0	0	0	0	0	0	0	0	0	0	0	0	0	0	0	0	0	9	0	0	32	Eukaryota(100);unclassified(100);unclassified(100);unclassified(100);unclassified(100);unclassified(100)
OTU0117	0	0	0	0	0	0	0	0	0	0	0	0	0	0	0	0	0	0	0	30	0	0	0	0	0	0	32	Bacteria(100);unclassified(100);unclassified(100);unclassified(100);unclassified(100);unclassified(100)
OTU0118	0	0	0	0	0	0	0	0	0	0	0	0	0	0	3	8	0	0	0	0	0	0	0	0	0	0	32	Bacteria(100);Proteobacteria(100);Betaproteobacteria(100);unclassified(100);unclassified(100);unclassified(100)
OTU0119	0	0	0	0	0	0	0	0	0	0	0	0	9	0	1	4	3	0	0	0	0	0	0	0	0	0	31	Bacteria(100);Bacteroidetes(100);Sphingobacteria(100);Sphingobacteriales(100);Chitinophagaceae(100);Flavihumibacter(100)
OTU0120	0	0	0	0	0	0	0	0	0	0	5	0	1	0	0	0	0	0	0	0	0	0	0	10	0	0	31	Bacteria(100);TM7(100);TM7_class_incertae_sedis(100);TM7_order_incertae_sedis(100);TM7_family_incertae_sedis(100);TM7_genus_incertae_sedis(100)
OTU0121	0	0	0	0	0	0	0	0	0	0	0	0	0	0	0	0	0	0	0	0	0	0	0	0	6	8	31	Bacteria(100);Proteobacteria(100);Alphaproteobacteria(100);Rhodospirillales(100);Rhodospirillaceae(100);unclassified(100)
OTU0122	0	0	0	0	0	0	0	0	0	0	0	0	5	2	1	1	0	0	3	0	0	0	0	0	0	0	30	Bacteria(100);Proteobacteria(100);Alphaproteobacteria(100);Rhizobiales(100);unclassified(100);unclassified(100)
OTU0123	0	0	0	0	0	0	0	0	0	0	0	1	0	0	0	0	0	1	0	0	5	0	0	0	2	0	29	Bacteria(100);Actinobacteria(100);Actinobacteria(100);Acidimicrobiales(100);Iamiaceae(100);Iamia(100)
OTU0124	0	0	0	0	0	0	0	0	0	0	1	21	0	0	0	0	0	0	0	0	0	3	0	0	0	0	29	Bacteria(100);Actinobacteria(100);Actinobacteria(100);Actinomycetales(100);Nocardiaceae(100);Gordonia(100)
OTU0125	0	0	0	0	0	0	0	0	0	0	0	0	0	0	0	0	1	1	4	0	0	0	0	0	2	0	27	Bacteria(100);Proteobacteria(100);Alphaproteobacteria(100);Rhodospirillales(100);unclassified(100);unclassified(100)
OTU0126	0	0	0	0	0	0	2	13	0	0	0	0	0	0	0	0	0	0	0	0	0	0	0	0	0	0	26	Bacteria(100);Firmicutes(100);Bacilli(100);Bacillales(100);Paenibacillaceae_1(100);Paenibacillus(100)
OTU0127	0	0	0	0	0	0	0	0	10	0	0	0	0	0	0	0	0	0	0	0	0	0	0	0	0	0	26	Bacteria(100);Bacteroidetes(100);Sphingobacteria(100);Sphingobacteriales(100);Sphingobacteriaceae(100);Olivibacter(100)
OTU0128	0	0	0	0	0	0	0	0	0	0	0	0	0	1	0	0	0	0	0	0	0	0	0	0	0	11	26	Bacteria(100);Bacteroidetes(100);Sphingobacteria(100);Sphingobacteriales(100);Sphingobacteriaceae(100);Parapedobacter(100)
OTU0129	0	0	0	0	0	0	0	0	4	0	0	0	0	0	0	0	0	0	0	0	6	0	0	0	0	3	25	Bacteria(100);Proteobacteria(100);Alphaproteobacteria(100);Sphingomonadales(100);Sphingomonadaceae(100);Sphingopyxis(100)
OTU0130	0	0	0	0	0	0	0	0	0	0	0	0	0	0	0	0	0	0	0	0	0	0	0	15	1	0	25	Bacteria(100);Bacteroidetes(100);Sphingobacteria(100);Sphingobacteriales(100);Cytophagaceae(100);unclassified(100)
OTU0131	0	0	0	0	0	0	0	0	0	0	3	1	0	1	0	0	0	0	0	5	1	0	0	1	0	0	25	Bacteria(100);Actinobacteria(100);Actinobacteria(100);Actinomycetales(100);Microbacteriaceae(100);Leucobacter(64)
OTU0132	0	0	0	0	0	0	0	0	4	0	0	0	0	0	0	0	0	0	0	0	0	0	0	0	0	12	25	Bacteria(100);Firmicutes(100);Bacilli(100);Bacillales(100);Paenibacillaceae_1(100);Paenibacillus(100)
OTU0133	0	0	0	0	0	0	0	0	0	0	0	0	2	0	0	5	0	0	3	0	0	0	2	0	0	0	24	Bacteria(100);Bacteroidetes(100);Sphingobacteria(100);Sphingobacteriales(100);Chitinophagaceae(100);Ferruginibacter(100)
OTU0134	0	1	0	0	0	0	0	0	0	0	0	0	0	0	2	1	1	0	1	0	0	0	1	5	2	0	24	Bacteria(100);Proteobacteria(100);Alphaproteobacteria(100);Caulobacterales(100);Caulobacteraceae(100);Phenylobacterium(100)
OTU0135	0	0	0	0	0	0	0	0	0	0	1	0	0	0	0	8	0	0	0	0	0	0	0	0	0	0	24	Bacteria(100);Actinobacteria(100);Actinobacteria(100);Actinomycetales(100);Mycobacteriaceae(100);Mycobacterium(100)
OTU0136	0	0	0	0	0	0	0	0	0	0	0	0	0	0	0	0	0	0	0	0	1	6	0	0	0	0	23	Bacteria(100);Gemmatimonadetes(100);Gemmatimonadetes(100);Gemmatimonadales(100);Gemmatimonadaceae(100);Gemmatimonas(100)
OTU0137	10	0	0	0	0	0	0	0	0	0	0	0	1	0	0	0	0	0	0	0	0	0	0	0	0	0	23	Bacteria(100);Proteobacteria(96);unclassified(96);unclassified(96);unclassified(96);unclassified(96)
OTU0138	1	0	2	0	1	0	0	0	0	0	0	0	2	0	0	0	0	0	0	0	1	0	0	4	1	0	23	Bacteria(100);Actinobacteria(100);Actinobacteria(100);Actinomycetales(100);Nocardioidaceae(100);Nocardioides(100)
OTU0139	0	0	0	0	0	0	0	0	0	0	2	0	0	0	0	0	0	0	0	0	0	0	0	1	6	0	22	Bacteria(100);TM7(100);TM7_class_incertae_sedis(100);TM7_order_incertae_sedis(100);TM7_family_incertae_sedis(100);TM7_genus_incertae_sedis(100)
OTU0140	0	0	0	0	0	0	0	0	0	0	0	0	0	11	0	0	0	0	0	0	0	0	0	0	0	0	22	Bacteria(100);TM7(100);TM7_class_incertae_sedis(100);TM7_order_incertae_sedis(100);TM7_family_incertae_sedis(100);TM7_genus_incertae_sedis(100)
OTU0141	0	0	0	0	0	0	0	0	0	0	0	0	0	0	0	0	0	2	1	0	0	0	0	1	0	0	22	Bacteria(100);Planctomycetes(100);Planctomycetacia(100);Planctomycetales(100);Planctomycetaceae(100);Singulisphaera(96)
OTU0142	0	0	0	0	0	0	0	0	0	0	0	1	0	1	1	0	0	1	0	0	0	0	2	0	0	0	21	Bacteria(100);Proteobacteria(100);Alphaproteobacteria(100);Rhizobiales(100);Xanthobacteraceae(86);Xanthobacter(86)
OTU0143	1	2	2	0	0	0	0	0	1	0	0	0	0	0	0	0	0	0	0	0	0	0	0	0	0	0	21	Bacteria(100);Proteobacteria(100);Alphaproteobacteria(100);unclassified(96);unclassified(96);unclassified(96)
OTU0144	0	0	0	0	0	0	0	0	0	0	0	0	0	0	1	1	2	2	1	0	0	0	1	1	0	0	20	Bacteria(100);Proteobacteria(100);Betaproteobacteria(100);Burkholderiales(100);unclassified(100);unclassified(100)
OTU0145	0	0	0	0	0	0	0	0	3	0	0	0	0	0	0	0	0	0	0	0	1	3	0	0	0	0	20	Bacteria(100);Bacteroidetes(100);Flavobacteria(100);Flavobacteriales(100);Flavobacteriaceae(100);unclassified(100)
OTU0146	0	0	0	0	0	0	0	0	0	0	0	1	0	0	0	0	0	0	0	0	0	0	0	1	5	1	20	Bacteria(100);Actinobacteria(100);Actinobacteria(100);Actinomycetales(100);unclassified(100);unclassified(100)
OTU0147	0	0	0	0	0	0	0	0	0	0	0	0	0	0	0	0	0	0	0	0	0	0	0	1	0	9	20	Bacteria(100);unclassified(100);unclassified(100);unclassified(100);unclassified(100);unclassified(100)
OTU0148	1	0	2	2	2	2	0	0	0	0	0	0	0	0	0	0	0	0	0	0	0	0	0	0	0	0	20	Bacteria(100);Bacteroidetes(100);Sphingobacteria(100);Sphingobacteriales(100);Chitinophagaceae(100);unclassified(100)
OTU0149	0	0	0	0	2	0	0	0	0	0	0	0	0	0	0	0	0	0	0	0	0	0	0	5	2	0	19	Bacteria(100);Bacteroidetes(100);Sphingobacteria(100);Sphingobacteriales(100);Chitinophagaceae(79);unclassified(79)
OTU0150	0	0	0	0	0	0	0	0	0	0	0	0	0	0	0	0	2	0	3	0	0	0	0	0	0	0	19	Bacteria(100);Bacteroidetes(100);Flavobacteria(100);Flavobacteriales(100);Flavobacteriaceae(100);unclassified(100)
OTU0151	0	0	0	0	0	0	0	1	0	0	0	0	0	0	0	0	0	0	0	3	0	0	0	1	4	0	18	Bacteria(100);Proteobacteria(100);Alphaproteobacteria(100);Caulobacterales(100);Caulobacteraceae(100);Brevundimonas(100)
OTU0152	0	0	0	0	0	0	0	0	0	1	1	1	0	0	0	0	0	0	0	0	0	4	0	2	1	1	18	Bacteria(100);Proteobacteria(100);Gammaproteobacteria(100);Xanthomonadales(100);Xanthomonadaceae(100);Luteimonas(95)
OTU0153	0	0	0	0	0	0	0	0	3	0	0	0	0	0	0	0	0	0	0	1	0	0	0	1	1	0	18	Bacteria(100);Bacteroidetes(100);Sphingobacteria(100);Sphingobacteriales(100);Chitinophagaceae(100);unclassified(100)
OTU0154	0	0	0	0	0	0	0	0	0	0	2	0	0	0	0	0	2	0	0	0	2	2	1	0	0	0	18	Bacteria(100);unclassified(100);unclassified(100);unclassified(100);unclassified(100);unclassified(100)
OTU0155	0	0	0	0	0	0	0	7	0	0	0	0	0	0	0	0	0	0	0	0	0	0	0	0	0	0	17	Bacteria(100);Proteobacteria(100);Deltaproteobacteria(100);unclassified(100);unclassified(100);unclassified(100)
OTU0156	1	1	4	0	3	0	0	0	0	0	0	0	0	0	0	0	0	0	0	0	0	0	0	0	0	0	17	Bacteria(100);Proteobacteria(100);Gammaproteobacteria(100);unclassified(100);unclassified(100);unclassified(100)
OTU0157	0	0	0	0	0	0	5	0	0	0	0	0	0	0	0	0	0	0	0	0	0	0	0	0	0	0	17	Bacteria(100);Firmicutes(100);Bacilli(100);Bacillales(100);Paenibacillaceae_1(100);unclassified
OTU0158	0	0	0	0	0	0	0	0	0	0	0	0	0	1	0	0	1	0	1	0	0	0	0	1	2	2	17	Bacteria(100);Proteobacteria(100);Alphaproteobacteria(100);Rhizobiales(100);Hyphomicrobiaceae(100);Hyphomicrobium(100)
OTU0159	0	0	0	5	0	2	0	0	0	0	0	3	0	0	0	0	0	0	0	0	0	0	0	0	0	0	17	Bacteria(100);Firmicutes(100);Clostridia(100);Clostridiales(100);Lachnospiraceae(100);Clostridium_XlVa(100)
OTU0160	0	0	7	0	0	0	0	0	0	0	0	0	0	0	0	0	0	0	0	0	0	0	0	0	0	0	17	Bacteria(100);Proteobacteria(100);Gammaproteobacteria(100);Xanthomonadales(100);Sinobacteraceae(100);Alkanibacter(100)
OTU0161	0	0	2	0	7	0	0	0	0	0	1	0	0	0	0	0	0	0	0	0	0	0	0	0	0	0	16	Bacteria(100);TM7(100);TM7_class_incertae_sedis(100);TM7_order_incertae_sedis(100);TM7_family_incertae_sedis(100);TM7_genus_incertae_sedis(100)
OTU0162	4	0	1	1	1	0	1	0	0	0	0	0	3	0	0	0	0	0	0	0	0	0	0	0	0	0	16	Bacteria(100);Chloroflexi(100);Thermomicrobia(63);unclassified;unclassified;unclassified
OTU0163	1	0	0	0	0	0	0	0	0	0	0	0	0	0	0	0	1	2	0	0	0	0	0	1	0	4	16	Bacteria(100);Proteobacteria(100);Alphaproteobacteria(100);Rhizobiales(100);Xanthobacteraceae(69);Pseudolabrys(69)
OTU0164	0	0	0	0	0	0	4	0	0	0	0	1	0	0	0	0	0	0	0	0	0	1	0	0	0	0	16	Bacteria(100);Actinobacteria(100);Actinobacteria(100);Actinomycetales(100);Microbacteriaceae(100);Microbacterium(100)
OTU0165	0	0	0	0	0	0	0	0	8	4	0	0	0	0	0	0	0	0	0	0	0	0	0	0	0	0	15	Bacteria(100);Proteobacteria(100);Betaproteobacteria(100);Burkholderiales(100);Comamonadaceae(100);Comamonas(100)
OTU0166	0	0	1	0	0	0	0	0	0	0	0	0	5	2	0	1	0	0	0	0	0	0	0	0	0	0	15	Bacteria(100);Actinobacteria(100);Actinobacteria(100);Actinomycetales(100);Microbacteriaceae(100);Leifsonia(80)
OTU0167	0	0	0	0	0	0	0	0	0	0	0	0	3	0	0	0	0	0	0	0	1	0	1	3	2	0	15	Bacteria(100);Proteobacteria(100);Alphaproteobacteria(100);Rhodospirillales(100);Acetobacteraceae(100);unclassified(100)
OTU0168	0	0	0	0	0	0	0	0	0	0	0	0	0	0	0	0	0	0	0	0	0	0	0	8	0	0	14	Bacteria(100);Bacteroidetes(100);Sphingobacteria(100);Sphingobacteriales(100);Chitinophagaceae(100);Ferruginibacter(100)
OTU0169	2	0	1	1	0	1	0	0	0	0	0	0	0	0	0	0	0	0	0	0	0	0	0	1	0	1	14	Bacteria(100);Proteobacteria(100);Alphaproteobacteria(100);Rhodospirillales(100);Acetobacteraceae(100);unclassified
OTU0170	0	0	0	0	0	0	0	0	0	0	0	0	0	0	0	2	2	0	1	0	0	0	0	0	1	0	14	Bacteria(100);unclassified(100);unclassified(100);unclassified(100);unclassified(100);unclassified(100)
OTU0171	0	0	0	0	0	0	0	0	0	0	0	1	0	0	0	0	0	0	0	0	3	0	0	1	0	0	14	Bacteria(100);TM7(100);TM7_class_incertae_sedis(100);TM7_order_incertae_sedis(100);TM7_family_incertae_sedis(100);TM7_genus_incertae_sedis(100)
OTU0172	0	1	0	0	0	0	0	3	0	0	0	0	0	0	0	0	0	0	0	0	0	0	0	1	0	1	14	Bacteria(100);Proteobacteria(100);Alphaproteobacteria(100);Rhizobiales(100);Rhizobiaceae(100);Kaistia(100)
OTU0173	0	0	0	0	0	0	0	0	0	0	0	1	0	0	1	0	0	0	1	0	0	0	0	0	0	0	14	Bacteria(100);Proteobacteria(100);Betaproteobacteria(100);Burkholderiales(100);Burkholderiaceae(100);unclassified
OTU0174	0	0	0	1	0	0	0	0	0	0	0	0	0	2	0	1	0	0	0	0	0	0	0	0	0	0	13	Bacteria(100);Bacteroidetes(100);Sphingobacteria(100);Sphingobacteriales(100);Chitinophagaceae(100);unclassified(100)
OTU0175	0	0	0	0	0	0	0	0	0	0	0	0	0	0	0	0	0	0	1	0	0	0	0	1	4	0	13	Bacteria(100);Verrucomicrobia(100);Opitutae(100);Opitutales(100);Opitutaceae(100);Opitutus(100)
OTU0176	0	0	2	0	5	0	0	0	0	0	0	0	0	0	0	0	0	0	0	0	0	0	0	0	0	0	13	Bacteria(100);unclassified(100);unclassified(100);unclassified(100);unclassified(100);unclassified(100)
OTU0177	0	0	0	0	1	1	1	0	0	0	0	0	0	0	0	0	0	0	0	0	0	0	0	2	0	0	13	Bacteria(100);Proteobacteria(100);Alphaproteobacteria(100);Sphingomonadales(100);Sphingomonadaceae(100);Sphingobium(70)
OTU0178	0	0	5	1	0	0	0	0	0	0	0	0	0	0	0	0	0	0	0	0	0	0	0	0	0	0	13	Bacteria(100);Bacteroidetes(100);Sphingobacteria(100);Sphingobacteriales(100);Chitinophagaceae(100);Flavisolibacter(100)
OTU0179	0	0	0	0	0	0	0	0	0	0	0	0	0	0	1	0	1	0	0	0	0	1	0	0	1	0	13	Bacteria(100);Proteobacteria(100);Alphaproteobacteria(100);Rhizobiales(100);Hyphomicrobiaceae(100);Devosia(100)
OTU0180	0	0	0	0	0	0	0	0	0	0	0	0	0	4	0	0	0	0	0	0	0	0	0	0	0	0	12	Bacteria(100);Bacteroidetes(100);Sphingobacteria(100);Sphingobacteriales(100);Sphingobacteriaceae(100);Parapedobacter(100)
OTU0181	0	0	0	0	0	0	0	0	0	0	0	0	0	0	0	0	0	0	0	0	0	4	0	0	0	0	12	Bacteria(100);Proteobacteria(100);Alphaproteobacteria(100);Rhizobiales(100);unclassified(100);unclassified(100)
OTU0182	0	0	0	0	0	0	0	0	0	0	0	0	2	0	0	0	1	0	0	0	0	0	0	0	0	0	12	Bacteria(100);Bacteroidetes(100);Sphingobacteria(100);Sphingobacteriales(100);Chitinophagaceae(100);Chitinophaga(100)
OTU0183	2	0	0	0	0	0	0	0	0	0	0	0	0	0	1	0	0	0	0	0	0	0	0	0	3	0	12	Bacteria(100);Firmicutes(100);Bacilli(100);Bacillales(100);Paenibacillaceae_1(100);Cohnella(67)
OTU0184	0	0	1	0	0	0	0	0	2	0	0	0	0	1	0	0	2	0	0	0	0	0	0	0	0	1	12	Bacteria(100);Proteobacteria(100);Alphaproteobacteria(100);Rhizobiales(100);Hyphomicrobiaceae(100);Hyphomicrobium(100)
OTU0185	2	1	1	0	0	0	0	0	0	0	0	0	0	0	0	0	0	0	0	0	0	0	0	0	0	1	12	Bacteria(100);Actinobacteria(100);Actinobacteria(100);Actinomycetales(100);unclassified(100);unclassified(100)
OTU0186	0	1	0	0	0	0	0	0	0	0	0	0	0	0	0	0	1	0	0	0	0	0	0	0	5	0	12	Bacteria(100);Bacteroidetes(100);Sphingobacteria(100);Sphingobacteriales(100);Chitinophagaceae(100);Flavitalea(84)
OTU0187	0	0	0	0	0	0	0	0	0	0	0	1	0	0	1	0	0	0	1	0	0	0	0	0	0	0	12	Bacteria(100);Proteobacteria(100);unclassified;unclassified;unclassified;unclassified
OTU0188	0	0	0	0	0	0	0	0	0	0	0	0	0	0	0	0	0	0	0	0	0	0	8	0	0	0	12	Bacteria(100);Proteobacteria(100);Gammaproteobacteria(100);Xanthomonadales(100);Xanthomonadaceae(100);unclassified(100)
OTU0189	0	0	0	0	0	0	0	0	0	0	0	0	0	0	0	0	0	0	0	0	4	1	0	0	0	0	11	Bacteria(100);Bacteroidetes(100);Sphingobacteria(100);Sphingobacteriales(100);Sphingobacteriaceae(100);Parapedobacter(100)
OTU0190	0	0	0	0	0	1	0	0	0	0	0	2	0	0	0	0	0	0	0	0	0	0	1	0	0	0	11	Bacteria(100);Gemmatimonadetes(100);Gemmatimonadetes(100);Gemmatimonadales(100);Gemmatimonadaceae(100);Gemmatimonas(100)
OTU0191	0	4	0	0	0	0	0	0	0	0	0	0	0	0	0	0	0	0	0	6	0	0	0	0	0	0	11	Bacteria(100);unclassified(100);unclassified(100);unclassified(100);unclassified(100);unclassified(100)
OTU0192	0	0	1	0	0	0	0	0	0	0	0	0	0	0	4	0	0	0	0	0	0	0	0	0	0	0	11	Bacteria(100);unclassified(100);unclassified(100);unclassified(100);unclassified(100);unclassified(100)
OTU0193	0	0	0	0	0	0	0	0	0	0	0	0	0	0	0	0	1	0	0	0	0	0	0	4	0	0	11	Bacteria(100);Actinobacteria(100);Actinobacteria(100);Actinomycetales(100);Nocardioidaceae(82);Aeromicrobium(82)
OTU0194	0	0	0	0	0	0	0	0	0	0	0	0	0	0	0	0	0	0	0	0	0	0	0	3	0	0	11	Bacteria(100);Actinobacteria(100);Actinobacteria(100);Solirubrobacterales(73);unclassified(73);unclassified(73)
OTU0195	0	0	2	0	0	1	0	0	1	0	0	0	0	0	0	0	0	0	0	0	0	0	0	0	0	0	11	Bacteria(100);Bacteroidetes(100);Sphingobacteria(100);Sphingobacteriales(100);Chitinophagaceae(100);Chitinophaga(100)
OTU0196	0	0	1	0	0	0	0	0	0	0	0	0	0	0	0	0	0	0	0	0	0	0	0	0	0	0	10	Bacteria(100);Proteobacteria(100);Alphaproteobacteria(100);Rhizobiales(100);Bradyrhizobiaceae(100);unclassified(80)
OTU0197	0	0	0	0	0	0	0	0	0	0	0	0	0	0	0	0	2	0	0	0	0	0	0	0	0	0	10	Bacteria(100);unclassified(100);unclassified(100);unclassified(100);unclassified(100);unclassified(100)
OTU0198	0	0	0	0	0	0	0	0	0	0	0	0	0	0	0	0	0	0	2	0	0	0	0	0	0	0	10	Bacteria(100);Bacteroidetes(100);Sphingobacteria(100);Sphingobacteriales(100);Chitinophagaceae(100);Chitinophaga(100)
OTU0199	0	0	0	0	0	0	4	0	0	0	0	0	0	0	0	0	0	0	0	0	0	0	0	0	0	0	10	Bacteria(100);Proteobacteria(100);Alphaproteobacteria(100);Rhizobiales(100);Bradyrhizobiaceae(100);Bradyrhizobium(100)
OTU0200	0	0	0	0	0	0	0	0	0	0	0	0	0	0	1	0	0	0	0	0	0	0	0	0	0	0	10	Bacteria(100);Proteobacteria(100);Alphaproteobacteria(100);Rhodobacterales(100);Rhodobacteraceae(100);Rhodobacter(70)
OTU0201	0	0	2	0	1	0	0	0	0	0	0	0	0	0	0	1	0	0	0	0	0	0	0	0	0	0	10	Bacteria(100);Proteobacteria(100);Alphaproteobacteria(100);unclassified(70);unclassified(70);unclassified(70)
OTU0202	0	0	0	0	0	0	0	0	3	2	0	0	0	0	0	0	0	0	0	0	0	0	0	0	0	0	10	Bacteria(100);Planctomycetes(100);Planctomycetacia(100);Planctomycetales(100);Planctomycetaceae(100);Singulisphaera(100)
OTU0203	4	1	0	0	0	0	0	0	0	0	0	0	0	0	0	0	0	0	0	0	0	0	0	0	0	0	9	Bacteria(100);Bacteroidetes(100);Sphingobacteria(100);Sphingobacteriales(100);Sphingobacteriaceae(100);Mucilaginibacter(100)
OTU0204	0	0	0	0	0	0	0	0	0	0	1	2	0	0	0	0	0	0	0	0	0	0	0	0	0	0	9	Bacteria(100);TM7(100);TM7_class_incertae_sedis(100);TM7_order_incertae_sedis(100);TM7_family_incertae_sedis(100);TM7_genus_incertae_sedis(100)
OTU0205	1	0	2	0	0	0	0	0	2	0	0	0	0	0	0	0	0	0	0	0	0	0	0	0	1	0	9	Bacteria(100);Proteobacteria(100);Alphaproteobacteria(100);Alphaproteobacteria_order_incertae_sedis(100);Alphaproteobacteria_family_incertae_sedis(100);Rhizomicrobium(100)
OTU0206	0	0	0	0	0	0	0	0	0	0	0	0	0	0	0	0	0	0	0	9	0	0	0	0	0	0	9	Bacteria(100);Bacteroidetes(100);Sphingobacteria(100);Sphingobacteriales(100);Chitinophagaceae(100);Ferruginibacter(100)
OTU0207	0	0	0	0	0	0	0	0	0	0	0	0	0	0	0	0	0	0	1	0	0	0	0	0	0	0	9	Bacteria(100);Bacteroidetes(100);Sphingobacteria(100);Sphingobacteriales(100);Sphingobacteriaceae(100);Pedobacter(100)
OTU0208	0	0	0	0	0	0	0	0	0	0	2	0	0	0	0	0	0	0	0	0	0	0	0	0	0	0	9	Bacteria(100);Proteobacteria(100);Alphaproteobacteria(100);Rhodobacterales(100);Rhodobacteraceae(100);Paracoccus(100)
OTU0209	0	0	0	0	0	0	0	0	0	0	0	0	0	0	0	0	0	0	0	0	0	0	0	0	0	3	9	Bacteria(100);Proteobacteria(100);Gammaproteobacteria(100);Xanthomonadales(100);Xanthomonadaceae(100);Dokdonella(100)
OTU0210	0	0	0	0	0	0	0	0	0	0	0	0	0	0	0	0	0	0	0	0	1	0	0	0	1	0	9	Bacteria(100);Actinobacteria(100);Actinobacteria(100);Actinomycetales(100);Propionibacteriaceae(100);unclassified(100)
OTU0211	0	0	0	0	0	0	0	0	0	0	0	0	0	0	2	0	0	0	1	0	0	0	0	0	0	0	8	Bacteria(100);Proteobacteria(100);Alphaproteobacteria(100);Sphingomonadales(100);Sphingomonadaceae(100);Novosphingobium(100)
OTU0212	0	0	0	0	0	0	0	0	0	0	0	0	0	0	0	0	2	0	0	0	0	0	0	0	0	0	8	Bacteria(100);Bacteroidetes(100);Sphingobacteria(100);Sphingobacteriales(100);Chitinophagaceae(100);Niastella(100)
OTU0213	0	0	0	1	0	1	0	0	0	0	0	0	0	0	0	0	0	0	0	0	0	0	0	0	0	0	8	Bacteria(100);Proteobacteria(100);Gammaproteobacteria(100);Pseudomonadales(100);Moraxellaceae(100);Acinetobacter(100)
OTU0214	0	0	0	0	0	0	0	0	0	0	0	2	2	0	0	0	0	0	0	0	0	0	0	0	0	0	8	Bacteria(100);Bacteroidetes(100);Flavobacteria(100);Flavobacteriales(100);unclassified(100);unclassified(100)
OTU0215	0	0	0	0	0	0	0	0	0	0	0	0	0	0	0	0	0	0	0	0	2	0	0	0	0	0	8	Bacteria(100);Firmicutes(100);Bacilli(100);Bacillales(100);unclassified(100);unclassified(100)
OTU0216	0	0	3	0	0	0	0	0	0	0	0	0	0	0	0	0	0	0	0	0	0	0	0	0	0	0	8	Bacteria(100);unclassified(100);unclassified(100);unclassified(100);unclassified(100);unclassified(100)
OTU0217	0	0	0	0	0	0	0	0	0	0	0	1	0	1	0	0	0	0	0	0	0	0	0	0	0	0	8	Bacteria(100);Proteobacteria(100);Alphaproteobacteria(100);Rhizobiales(100);Bradyrhizobiaceae(100);unclassified(100)
OTU0218	0	0	0	0	0	0	0	0	0	0	0	0	0	0	0	0	0	0	0	0	0	0	0	0	0	5	7	Bacteria(100);Verrucomicrobia(100);Verrucomicrobiae(100);Verrucomicrobiales(100);Verrucomicrobiaceae(100);unclassified(100)
OTU0219	0	0	0	0	0	0	0	0	0	0	0	0	0	0	1	0	0	0	0	0	0	0	0	2	0	0	7	Bacteria(100);Gemmatimonadetes(100);Gemmatimonadetes(100);Gemmatimonadales(100);Gemmatimonadaceae(100);Gemmatimonas(100)
OTU0220	0	0	0	0	0	0	0	0	1	4	0	0	0	0	0	0	1	0	0	0	0	0	0	0	0	0	7	Bacteria(100);Bacteroidetes(100);Sphingobacteria(100);Sphingobacteriales(100);Chitinophagaceae(100);Chitinophaga(100)
OTU0221	0	0	0	0	1	0	0	0	0	0	0	0	0	0	0	0	0	0	0	1	0	0	1	0	0	0	7	Bacteria(100);Chloroflexi(86);unclassified(86);unclassified(86);unclassified(86);unclassified(86)
OTU0222	0	0	0	0	0	0	0	0	0	0	0	0	0	0	1	0	0	0	0	0	0	2	0	0	0	0	7	Bacteria(100);Proteobacteria(100);Gammaproteobacteria(100);unclassified(100);unclassified(100);unclassified(100)
OTU0223	0	0	0	0	0	0	0	0	0	0	0	2	0	0	2	0	0	0	0	0	0	0	0	1	0	0	7	Bacteria(100);Proteobacteria(100);Alphaproteobacteria(100);Sphingomonadales(100);Sphingomonadaceae(100);Sphingomonas(100)
OTU0224	0	0	0	0	0	0	0	0	0	0	0	0	0	0	0	0	0	0	0	0	0	0	0	2	0	0	6	Bacteria(100);Chlamydiae(100);Chlamydiae(100);Chlamydiales(100);Parachlamydiaceae(100);Parachlamydia(100)
OTU0225	0	0	0	0	0	0	0	0	0	0	0	0	0	0	1	0	0	0	0	0	0	0	0	0	0	1	6	Bacteria(100);Acidobacteria(100);Acidobacteria_Gp3(100);unclassified(100);unclassified(100);unclassified(100)
OTU0226	0	0	0	2	0	1	0	0	0	0	0	0	0	0	0	0	0	0	0	0	0	0	0	0	2	0	6	Bacteria(100);Proteobacteria(100);Alphaproteobacteria(100);Caulobacterales(100);Caulobacteraceae(100);Caulobacter(100)
OTU0227	0	0	0	0	0	0	0	0	0	0	0	0	0	0	0	0	0	0	0	0	0	0	1	0	0	0	6	Bacteria(100);Proteobacteria(100);Alphaproteobacteria(100);Rhizobiales(100);Rhizobiales_incertae_sedis(100);Bauldia(100)
OTU0228	4	0	0	0	0	0	0	0	0	0	0	0	0	0	0	0	0	0	0	0	0	0	0	0	0	0	6	Bacteria(100);Bacteroidetes(100);Bacteroidia(100);Bacteroidales(100);Porphyromonadaceae(100);Dysgonomonas(100)
OTU0229	0	0	0	0	0	0	0	0	0	0	0	0	0	0	0	0	0	0	0	0	0	0	0	0	3	0	6	Bacteria(100);Proteobacteria(100);Betaproteobacteria(100);unclassified(100);unclassified(100);unclassified(100)
OTU0230	0	0	0	0	0	0	0	2	0	0	0	0	0	0	0	0	0	0	0	0	0	0	0	0	0	0	5	Bacteria(100);Proteobacteria(100);Alphaproteobacteria(100);Caulobacterales(100);Caulobacteraceae(100);Phenylobacterium(100)
OTU0231	0	0	0	0	2	0	0	0	0	0	0	0	0	0	0	0	0	0	0	0	0	0	0	0	0	0	5	Bacteria(100);Actinobacteria(100);Actinobacteria(100);Actinomycetales(100);Micromonosporaceae(100);Dactylosporangium(100)
OTU0232	0	0	0	0	0	0	0	0	0	0	0	0	0	0	0	0	0	0	0	0	0	0	0	0	1	0	5	Bacteria(100);unclassified(100);unclassified(100);unclassified(100);unclassified(100);unclassified(100)
OTU0233	0	0	0	0	0	0	0	0	0	0	0	0	0	0	0	0	0	0	0	0	0	0	0	0	1	0	5	Bacteria(100);Bacteroidetes(100);Sphingobacteria(100);Sphingobacteriales(100);Sphingobacteriaceae(100);Olivibacter(100)
OTU0234	0	0	0	0	0	0	0	0	0	0	0	0	0	0	0	0	0	0	0	0	0	0	0	0	3	0	5	Bacteria(100);Proteobacteria(100);Deltaproteobacteria(100);Myxococcales(100);Polyangiaceae(100);Sorangium(100)
OTU0235	0	0	0	0	0	0	0	0	0	0	0	0	0	0	0	0	1	0	0	0	0	0	0	0	0	0	5	Bacteria(100);Proteobacteria(100);Betaproteobacteria(100);Burkholderiales(100);unclassified(100);unclassified(100)
OTU0236	0	0	0	0	0	0	0	0	0	0	0	0	0	1	0	0	0	0	0	0	0	0	0	0	0	0	5	Bacteria(100);Proteobacteria(100);Alphaproteobacteria(100);Rhizobiales(100);unclassified(100);unclassified(100)
OTU0237	0	0	0	0	2	0	0	0	0	0	0	0	0	0	0	0	0	0	0	0	0	0	0	0	0	0	5	Bacteria(100);Bacteroidetes(100);Sphingobacteria(100);Sphingobacteriales(100);Sphingobacteriaceae(100);unclassified(100)
OTU0238	1	1	0	0	0	0	0	0	0	0	0	0	0	0	0	0	0	0	0	0	0	0	0	0	1	0	5	Bacteria(100);Planctomycetes(100);Planctomycetacia(100);Planctomycetales(100);Planctomycetaceae(100);Planctomyces(100)
OTU0239	0	0	0	0	0	0	0	0	0	0	0	0	0	0	0	0	0	1	0	0	0	0	0	0	0	0	5	Bacteria(100);Proteobacteria(100);Gammaproteobacteria(100);unclassified(100);unclassified(100);unclassified(100)
OTU0240	0	0	0	0	0	0	0	0	0	0	0	0	0	0	0	0	0	0	0	0	0	0	0	0	0	4	5	Bacteria(100);Proteobacteria(100);Alphaproteobacteria(100);Rhizobiales(100);Xanthobacteraceae(100);Pseudolabrys(100)
OTU0241	0	0	0	0	0	0	0	0	0	0	0	4	0	0	0	0	0	0	0	1	0	0	0	0	0	0	5	Bacteria(100);Proteobacteria(100);Gammaproteobacteria(100);Xanthomonadales(100);Sinobacteraceae(100);unclassified(100)
OTU0242	0	0	0	0	0	0	0	0	0	0	0	0	0	0	0	0	0	0	0	0	0	0	0	2	0	0	5	Bacteria(100);Proteobacteria(100);Alphaproteobacteria(100);Rhodospirillales(100);Rhodospirillaceae(100);Azospirillum(100)
OTU0243	0	0	1	0	1	0	0	0	0	0	0	0	0	0	0	0	0	0	0	0	0	0	0	0	0	0	5	Bacteria(100);Proteobacteria(100);Alphaproteobacteria(100);unclassified(100);unclassified(100);unclassified(100)
OTU0244	0	0	0	0	0	0	0	0	0	0	2	0	0	0	0	0	0	0	0	0	0	0	1	0	0	0	5	Eukaryota(100);Zea(100);unclassified(100);unclassified(100);unclassified(100);unclassified(100)
OTU0245	0	0	0	0	0	0	0	0	1	0	0	0	0	0	0	1	0	0	0	0	0	0	0	0	0	0	5	Bacteria(100);unclassified(100);unclassified(100);unclassified(100);unclassified(100);unclassified(100)
OTU0246	0	0	3	0	0	0	0	0	0	0	0	0	0	0	0	0	0	0	0	0	0	0	0	0	0	0	5	Bacteria(100);Verrucomicrobia(100);Subdivision3(100);Subdivision3_order_incertae_sedis(100);Subdivision3_family_incertae_sedis(100);3_genus_incertae_sedis(100)
OTU0247	0	0	0	0	0	0	0	0	0	0	0	0	0	0	2	0	0	0	0	0	0	0	0	0	0	0	5	Eukaryota(100);unclassified(100);unclassified(100);unclassified(100);unclassified(100);unclassified(100)
OTU0248	0	0	0	0	0	0	0	0	0	0	0	0	0	0	2	0	0	0	0	0	0	0	0	0	1	0	5	Bacteria(100);Chloroflexi(100);Thermomicrobia(100);Sphaerobacterales(100);Sphaerobacteraceae(100);Sphaerobacter(100)
OTU0249	0	0	0	0	0	0	0	0	0	0	0	0	0	0	1	0	1	0	0	0	0	0	0	0	0	0	5	Bacteria(100);Bacteroidetes(100);Sphingobacteria(100);Sphingobacteriales(100);Chitinophagaceae(100);Ferruginibacter(100)
OTU0250	1	0	0	0	0	0	0	0	0	0	0	0	0	0	0	0	0	0	0	0	0	0	0	0	0	0	4	Bacteria(100);Gemmatimonadetes(100);Gemmatimonadetes(100);Gemmatimonadales(100);Gemmatimonadaceae(100);Gemmatimonas(100)
OTU0251	0	0	0	0	0	0	0	0	0	0	0	0	1	0	0	0	0	0	0	0	0	0	0	0	0	0	4	Bacteria(100);Proteobacteria(100);Gammaproteobacteria(100);Xanthomonadales(100);Sinobacteraceae(100);Singularimonas(100)
OTU0252	0	0	0	0	0	0	0	0	0	0	0	0	0	0	0	0	0	0	0	0	0	0	0	1	0	0	4	Bacteria(100);Proteobacteria(100);unclassified(100);unclassified(100);unclassified(100);unclassified(100)
OTU0253	0	0	0	0	0	0	0	0	0	0	0	0	0	0	0	0	0	0	0	0	2	0	0	0	0	0	4	Bacteria(100);Bacteroidetes(100);Sphingobacteria(100);Sphingobacteriales(100);Sphingobacteriaceae(100);unclassified(100)
OTU0254	0	0	0	0	0	0	0	0	0	0	0	0	0	0	1	0	0	0	0	0	0	0	0	0	0	0	4	Bacteria(100);Proteobacteria(100);Alphaproteobacteria(100);Rhizobiales(100);unclassified(100);unclassified(100)
OTU0255	0	0	0	0	0	0	0	0	0	0	0	0	0	0	1	0	1	0	0	0	0	0	0	0	0	0	4	Bacteria(100);Proteobacteria(100);Betaproteobacteria(100);Burkholderiales(100);Comamonadaceae(100);Hydrogenophaga(100)
OTU0256	0	0	0	0	0	0	0	0	0	1	0	0	0	0	0	0	0	0	0	0	0	0	0	0	0	0	4	Bacteria(100);TM7(100);TM7_class_incertae_sedis(100);TM7_order_incertae_sedis(100);TM7_family_incertae_sedis(100);TM7_genus_incertae_sedis(100)
OTU0258	0	0	1	0	0	0	0	0	0	0	0	0	0	0	0	0	0	0	0	0	0	0	0	0	0	0	4	Eukaryota(100);unclassified(100);unclassified(100);unclassified(100);unclassified(100);unclassified(100)
OTU0260	0	0	0	0	0	0	0	0	0	0	0	0	0	0	0	0	0	0	0	0	0	0	0	0	1	1	4	Bacteria(100);Bacteroidetes(100);Sphingobacteria(100);Sphingobacteriales(100);Chitinophagaceae(100);unclassified(100)
OTU0261	0	1	0	0	0	0	0	0	0	0	0	0	0	0	0	0	0	0	0	0	0	0	0	0	0	0	4	Bacteria(100);Verrucomicrobia(100);Verrucomicrobiae(100);Verrucomicrobiales(100);unclassified(100);unclassified(100)
OTU0262	0	0	0	0	0	0	0	0	0	0	0	0	0	2	0	0	0	0	0	0	0	0	0	0	0	0	4	Bacteria(100);Bacteroidetes(100);Sphingobacteria(100);Sphingobacteriales(100);Sphingobacteriaceae(100);unclassified(100)
OTU0263	0	0	0	0	1	0	0	0	0	0	0	0	0	0	0	0	0	0	0	0	0	0	0	0	0	0	4	Bacteria(100);Firmicutes(100);Bacilli(100);Bacillales(100);Paenibacillaceae_1(100);unclassified
OTU0264	0	0	0	0	0	0	0	0	0	0	0	0	1	0	0	0	0	0	0	0	0	0	1	0	0	0	4	Bacteria(100);Verrucomicrobia(100);Opitutae(100);Opitutales(100);Opitutaceae(100);Opitutus(100)
OTU0265	1	0	0	0	0	0	0	0	0	0	0	0	0	0	0	0	0	0	0	0	0	0	0	0	0	0	4	Bacteria(100);Proteobacteria(100);Alphaproteobacteria(100);Rhodospirillales(100);Rhodospirillaceae(100);Azospirillum(100)
OTU0266	0	0	0	0	0	0	0	0	0	0	0	0	1	0	0	0	0	0	1	0	0	0	0	0	1	0	4	Bacteria(100);Bacteroidetes(100);Sphingobacteria(100);Sphingobacteriales(100);Chitinophagaceae(100);unclassified(100)
OTU0267	1	0	0	0	0	0	0	0	0	0	0	0	0	0	0	0	0	0	0	0	0	0	0	0	0	0	3	Bacteria(100);Planctomycetes(100);Planctomycetacia(100);Planctomycetales(100);Planctomycetaceae(100);Singulisphaera(100)
OTU0268	0	0	0	0	0	0	0	0	0	0	0	0	0	1	0	0	0	0	0	0	0	0	0	0	0	0	3	Bacteria(100);unclassified(100);unclassified(100);unclassified(100);unclassified(100);unclassified(100)
OTU0269	0	0	0	0	0	0	0	0	0	0	0	0	0	0	0	0	0	0	0	0	1	1	0	0	0	0	3	Bacteria(100);Bacteroidetes(100);Flavobacteria(100);Flavobacteriales(100);Flavobacteriaceae(100);unclassified(100)
OTU0270	0	0	0	0	0	0	0	0	0	0	0	0	1	0	0	0	0	0	0	0	0	0	0	1	0	0	3	Bacteria(100);Proteobacteria(100);Alphaproteobacteria(100);Sphingomonadales(100);Sphingomonadaceae(100);Sphingomonas(100)
OTU0272	0	0	0	0	0	0	0	0	0	0	0	0	0	0	0	0	0	0	0	0	0	0	0	1	0	0	3	Bacteria(100);Proteobacteria(100);Gammaproteobacteria(100);Legionellales(100);Legionellaceae(100);Legionella(100)
OTU0273	0	0	0	0	0	0	0	0	0	0	0	0	0	0	0	0	0	0	0	0	0	1	0	0	0	0	3	Bacteria(100);Proteobacteria(100);Gammaproteobacteria(100);unclassified(100);unclassified(100);unclassified(100)
OTU0274	0	0	0	0	0	0	0	0	0	0	0	0	0	0	0	0	0	0	0	0	0	2	0	0	0	0	3	Bacteria(100);Verrucomicrobia(100);Spartobacteria(100);Spartobacteria_order_incertae_sedis(100);Spartobacteria_family_incertae_sedis(100);unclassified(100)
OTU0275	0	0	1	0	0	0	0	0	0	0	0	0	0	0	0	0	0	0	0	0	0	0	0	0	0	0	3	Bacteria(100);Proteobacteria(100);Gammaproteobacteria(100);Xanthomonadales(100);Xanthomonadaceae(100);unclassified(100)
OTU0276	0	0	1	0	0	0	0	0	0	0	0	0	0	0	0	0	0	0	0	0	0	0	0	0	0	0	3	Bacteria(100);Bacteroidetes(100);Sphingobacteria(100);Sphingobacteriales(100);Chitinophagaceae(100);Parasegetibacter(100)
OTU0278	0	0	0	0	0	0	0	0	0	0	2	0	0	0	0	0	0	0	0	0	0	0	0	0	0	0	3	Bacteria(100);unclassified(100);unclassified(100);unclassified(100);unclassified(100);unclassified(100)
OTU0279	1	0	0	0	0	0	0	0	0	0	0	0	0	0	0	0	0	0	0	0	0	0	0	0	0	0	3	Bacteria(100);Bacteroidetes(100);Flavobacteria(100);Flavobacteriales(100);Flavobacteriaceae(100);unclassified(100)
OTU0280	0	0	0	0	0	0	0	0	0	0	1	0	1	0	0	0	0	0	0	0	0	0	0	0	0	0	3	Bacteria(100);Proteobacteria(100);Gammaproteobacteria(100);unclassified(67);unclassified(67);unclassified(67)
OTU0281	2	0	0	0	0	0	0	0	0	0	0	0	0	0	0	0	0	0	0	0	0	0	0	0	0	0	3	Bacteria(100);unclassified(100);unclassified(100);unclassified(100);unclassified(100);unclassified(100)
OTU0283	0	0	0	0	0	0	0	0	0	0	0	0	0	0	0	0	0	0	0	0	0	0	1	0	0	0	3	Bacteria(100);Chloroflexi(100);Thermomicrobia(100);Sphaerobacterales(100);Sphaerobacteraceae(100);Sphaerobacter(100)
OTU0284	0	0	0	0	0	0	0	0	0	0	0	0	0	0	0	0	0	0	0	0	0	0	0	0	1	0	3	Bacteria(100);Actinobacteria(100);Actinobacteria(100);Acidimicrobiales(100);Iamiaceae(100);Iamia(100)
OTU0285	0	0	0	0	0	0	0	0	0	0	0	0	0	0	0	0	0	0	0	0	1	0	0	0	0	0	3	Bacteria(100);Proteobacteria(100);Alphaproteobacteria(100);Rhizobiales(100);Hyphomicrobiaceae(100);Devosia(100)
OTU0286	0	0	0	0	0	0	0	0	0	0	0	0	0	0	3	0	0	0	0	0	0	0	0	0	0	0	3	Bacteria(100);Chloroflexi(100);unclassified(100);unclassified(100);unclassified(100);unclassified(100)
OTU0287	0	0	0	0	0	0	0	0	0	0	0	0	0	0	0	0	0	0	0	0	3	0	0	0	0	0	3	Bacteria(100);Proteobacteria(100);Deltaproteobacteria(100);Myxococcales(100);Polyangiaceae(100);Sorangium(100)
OTU0288	0	0	0	0	0	0	0	0	0	0	0	0	0	1	1	0	0	0	0	0	0	0	0	0	0	0	3	Bacteria(100);Chloroflexi(100);unclassified(100);unclassified(100);unclassified(100);unclassified(100)
OTU0289	0	0	0	0	0	0	0	0	0	0	0	0	0	0	0	0	0	0	1	0	0	0	2	0	0	0	3	Bacteria(100);Proteobacteria(100);Alphaproteobacteria(100);Rhizobiales(100);unclassified(100);unclassified(100)
OTU0290	0	0	0	1	0	0	0	0	0	0	0	0	0	0	0	0	0	0	0	0	0	0	0	0	1	0	3	Bacteria(100);Proteobacteria(100);Alphaproteobacteria(100);Rhizobiales(100);unclassified(100);unclassified(100)
OTU0293	0	0	0	0	0	0	0	0	0	0	0	0	0	0	0	0	2	0	0	0	0	0	0	0	0	0	3	Bacteria(100);Bacteroidetes(100);Sphingobacteria(100);Sphingobacteriales(100);Chitinophagaceae(100);unclassified(100)
OTU0294	0	0	0	0	0	0	0	0	0	0	0	0	0	0	0	0	0	0	1	2	0	0	0	0	0	0	3	Bacteria(100);unclassified(100);unclassified(100);unclassified(100);unclassified(100);unclassified(100)
OTU0295	0	0	0	0	0	0	0	0	0	0	0	0	0	0	0	0	2	0	0	0	0	0	0	0	0	0	3	Bacteria(100);Verrucomicrobia(100);Opitutae(100);Opitutales(100);Opitutaceae(100);Opitutus(100)
OTU0296	0	0	0	0	0	0	0	0	0	0	0	0	0	0	0	0	1	0	0	0	0	0	0	0	0	0	3	Bacteria(100);Actinobacteria(100);Actinobacteria(100);Actinomycetales(100);Mycobacteriaceae(100);Mycobacterium(100)
OTU0297	0	0	0	0	0	0	2	0	0	0	0	0	0	0	0	0	0	0	0	0	0	0	0	0	0	0	3	Bacteria(100);Proteobacteria(100);Deltaproteobacteria(100);Myxococcales(100);Polyangiaceae(100);unclassified(100)
OTU0298	0	1	0	0	0	0	0	0	0	0	0	0	0	0	0	0	0	0	0	0	0	0	0	0	0	0	3	Bacteria(100);Bacteroidetes(100);Sphingobacteria(100);Sphingobacteriales(100);unclassified(100);unclassified(100)
OTU0299	0	0	0	0	0	0	0	0	0	0	0	0	0	0	0	0	0	0	0	0	1	0	0	0	0	0	3	Bacteria(100);Proteobacteria(100);Betaproteobacteria(100);Methylophilales(100);Methylophilaceae(100);Methylophilus(100)
OTU0301	0	0	0	0	0	0	0	0	0	0	0	0	0	0	0	0	0	0	0	0	0	0	0	0	1	0	2	Bacteria(100);Proteobacteria(100);Gammaproteobacteria(100);unclassified(100);unclassified(100);unclassified(100)
OTU0302	0	0	0	0	0	0	0	0	0	0	0	0	0	0	1	0	0	0	0	0	0	0	0	0	0	0	2	Bacteria(100);unclassified(100);unclassified(100);unclassified(100);unclassified(100);unclassified(100)
OTU0303	0	0	0	0	2	0	0	0	0	0	0	0	0	0	0	0	0	0	0	0	0	0	0	0	0	0	2	Bacteria(100);Proteobacteria(100);unclassified(100);unclassified(100);unclassified(100);unclassified(100)
OTU0305	0	0	0	0	0	0	0	0	0	0	0	0	0	0	0	0	0	0	0	2	0	0	0	0	0	0	2	Bacteria(100);TM7(100);TM7_class_incertae_sedis(100);TM7_order_incertae_sedis(100);TM7_family_incertae_sedis(100);TM7_genus_incertae_sedis(100)
OTU0309	0	0	0	0	0	0	0	0	0	0	0	0	0	0	1	0	0	0	0	0	0	0	0	0	0	0	2	Bacteria(100);Chlamydiae(100);Chlamydiae(100);Chlamydiales(100);Parachlamydiaceae(100);Parachlamydia(100)
OTU0310	0	0	0	0	0	0	0	0	0	0	0	0	0	0	0	0	0	0	0	0	0	1	0	0	0	0	2	Bacteria(100);Proteobacteria(100);Alphaproteobacteria(100);Rhizobiales(100);unclassified(100);unclassified(100)
OTU0313	0	0	0	0	0	0	0	0	0	0	0	0	0	0	0	0	0	0	2	0	0	0	0	0	0	0	2	Bacteria(100);Actinobacteria(100);Actinobacteria(100);Actinomycetales(100);Microbacteriaceae(100);unclassified(100)
OTU0314	0	0	0	0	0	0	0	0	0	0	0	0	0	0	0	0	0	0	1	0	0	0	0	0	0	0	2	Bacteria(100);Proteobacteria(100);Alphaproteobacteria(100);Rhizobiales(100);Rhizobiales_incertae_sedis(100);Bauldia(100)
OTU0315	0	0	0	0	0	0	0	0	0	0	0	0	0	0	0	0	0	0	0	0	0	0	0	0	1	0	2	Bacteria(100);Verrucomicrobia(100);unclassified(100);unclassified(100);unclassified(100);unclassified(100)
OTU0316	0	0	0	0	0	0	0	0	1	0	0	0	0	0	0	0	0	0	0	0	0	0	0	0	0	0	2	Bacteria(100);Proteobacteria(100);Gammaproteobacteria(100);Xanthomonadales(100);Xanthomonadaceae(100);Rudaea(100)
OTU0319	0	0	0	0	0	0	0	0	0	0	0	0	0	0	0	0	0	0	0	0	2	0	0	0	0	0	2	Bacteria(100);Bacteroidetes(100);Flavobacteria(100);Flavobacteriales(100);unclassified(100);unclassified(100)
OTU0323	0	0	0	0	0	0	0	0	0	0	0	0	0	0	0	0	0	0	0	0	2	0	0	0	0	0	2	Bacteria(100);Bacteroidetes(100);Sphingobacteria(100);Sphingobacteriales(100);Chitinophagaceae(100);Niabella(100)
OTU0324	0	0	0	0	0	0	0	0	0	0	0	1	0	0	0	0	0	0	0	0	0	0	0	0	0	0	2	Bacteria(100);Proteobacteria(100);Betaproteobacteria(100);Burkholderiales(100);unclassified(100);unclassified(100)
OTU0325	0	0	0	0	0	0	0	0	0	0	0	0	1	1	0	0	0	0	0	0	0	0	0	0	0	0	2	Bacteria(100);Actinobacteria(100);Actinobacteria(100);Actinomycetales(100);Microbacteriaceae(100);unclassified(100)
OTU0328	0	0	0	0	0	0	0	0	0	0	0	0	0	0	0	0	0	0	0	0	0	0	0	0	0	1	2	Bacteria(100);Bacteroidetes(100);Sphingobacteria(100);Sphingobacteriales(100);Chitinophagaceae(100);Ferruginibacter(100)
OTU0329	0	0	0	0	0	0	0	0	0	0	0	0	2	0	0	0	0	0	0	0	0	0	0	0	0	0	2	Bacteria(100);Bacteroidetes(100);Sphingobacteria(100);Sphingobacteriales(100);Sphingobacteriaceae(100);Parapedobacter(100)
OTU0330	0	0	0	0	0	0	0	0	0	0	0	1	0	0	0	0	0	0	0	0	0	0	0	0	0	0	2	Bacteria(100);TM7(100);TM7_class_incertae_sedis(100);TM7_order_incertae_sedis(100);TM7_family_incertae_sedis(100);TM7_genus_incertae_sedis(100)
OTU0331	0	0	0	0	0	0	0	0	0	0	0	0	2	0	0	0	0	0	0	0	0	0	0	0	0	0	2	Bacteria(100);Proteobacteria(100);Gammaproteobacteria(100);Xanthomonadales(100);Xanthomonadaceae(100);unclassified(100)
OTU0333	0	0	0	0	0	0	0	0	0	0	0	0	0	0	0	0	0	0	0	0	0	0	1	0	0	0	2	Bacteria(100);Bacteroidetes(100);Sphingobacteria(100);Sphingobacteriales(100);Chitinophagaceae(100);unclassified(100)
OTU0334	0	2	0	0	0	0	0	0	0	0	0	0	0	0	0	0	0	0	0	0	0	0	0	0	0	0	2	Bacteria(100);Actinobacteria(100);Actinobacteria(100);Actinomycetales(100);Microbacteriaceae(100);unclassified(100)
OTU0335	0	0	0	0	0	0	0	0	0	0	1	1	0	0	0	0	0	0	0	0	0	0	0	0	0	0	2	Bacteria(100);Actinobacteria(100);Actinobacteria(100);Actinomycetales(100);Propionibacteriaceae(100);Tessaracoccus(100)
OTU0337	0	0	0	0	0	0	0	0	0	0	0	0	0	0	0	0	0	0	0	0	0	1	0	0	0	0	2	Bacteria(100);TM7(100);TM7_class_incertae_sedis(100);TM7_order_incertae_sedis(100);TM7_family_incertae_sedis(100);TM7_genus_incertae_sedis(100)
OTU0338	0	0	0	0	0	0	0	0	0	0	0	2	0	0	0	0	0	0	0	0	0	0	0	0	0	0	2	Bacteria(100);Bacteroidetes(100);Bacteroidia(100);Bacteroidales(100);Porphyromonadaceae(100);Proteiniphilum(100)
OTU0340	0	0	0	0	0	0	0	0	0	0	0	0	0	0	0	0	0	0	0	0	0	1	0	0	0	0	2	Bacteria(100);unclassified(100);unclassified(100);unclassified(100);unclassified(100);unclassified(100)
OTU0341	0	0	0	0	0	0	0	0	0	0	0	0	0	0	0	0	1	0	0	0	0	0	0	0	0	0	2	Bacteria(100);Actinobacteria(100);Actinobacteria(100);Acidimicrobiales(100);unclassified;unclassified
OTU0343	0	0	0	0	0	0	0	0	0	0	0	0	1	0	0	0	0	0	0	0	0	0	0	0	0	0	2	Bacteria(100);Acidobacteria(100);Acidobacteria_Gp4(100);Acidobacteria_Gp4_order_incertae_sedis(100);Acidobacteria_Gp4_family_incertae_sedis(100);Gp4(100)
OTU0344	0	0	0	0	0	0	0	0	0	0	0	0	0	0	0	0	0	0	0	0	0	0	0	1	0	0	2	Bacteria(100);Proteobacteria(100);Deltaproteobacteria(100);Bdellovibrionales(100);Bdellovibrionaceae(100);Bdellovibrio(100)
OTU0345	0	0	0	0	0	0	0	0	0	0	0	0	0	0	0	0	0	0	0	0	0	0	0	1	0	0	2	Bacteria(100);Actinobacteria(100);Actinobacteria(100);Acidimicrobiales(100);unclassified(100);unclassified(100)
OTU0346	0	0	0	0	0	0	0	0	0	0	0	0	0	0	0	0	0	0	1	0	0	0	0	0	0	0	1	Bacteria(100);Bacteroidetes(100);Sphingobacteria(100);Sphingobacteriales(100);Sphingobacteriaceae(100);unclassified(100)
OTU0347	0	0	0	0	0	0	0	0	0	0	0	0	1	0	0	0	0	0	0	0	0	0	0	0	0	0	1	Bacteria(100);Verrucomicrobia(100);unclassified(100);unclassified(100);unclassified(100);unclassified(100)
OTU0351	0	0	0	0	0	0	0	0	0	0	0	0	0	1	0	0	0	0	0	0	0	0	0	0	0	0	1	Bacteria(100);Bacteroidetes(100);Sphingobacteria(100);Sphingobacteriales(100);Cytophagaceae(100);Leadbetterella(100)
OTU0355	0	0	0	0	0	0	0	0	0	0	0	0	1	0	0	0	0	0	0	0	0	0	0	0	0	0	1	Bacteria(100);unclassified(100);unclassified(100);unclassified(100);unclassified(100);unclassified(100)
OTU0356	0	0	0	0	0	0	0	1	0	0	0	0	0	0	0	0	0	0	0	0	0	0	0	0	0	0	1	Bacteria(100);Firmicutes(100);Bacilli(100);Bacillales(100);Paenibacillaceae_1(100);unclassified(100)
OTU0357	0	0	0	0	0	0	0	0	0	0	0	0	0	0	0	0	0	0	0	0	0	0	0	0	1	0	1	Bacteria(100);Actinobacteria(100);Actinobacteria(100);Actinomycetales(100);Propionibacteriaceae(100);unclassified(100)
OTU0359	1	0	0	0	0	0	0	0	0	0	0	0	0	0	0	0	0	0	0	0	0	0	0	0	0	0	1	Bacteria(100);Proteobacteria(100);Alphaproteobacteria(100);Rhodospirillales(100);unclassified(100);unclassified(100)
OTU0360	0	0	0	0	0	0	0	0	0	0	0	0	0	0	0	0	0	0	0	0	0	0	0	0	0	1	1	Bacteria(100);Proteobacteria(100);Alphaproteobacteria(100);Rhizobiales(100);Hyphomicrobiaceae(100);Rhodoplanes(100)
OTU0361	0	0	0	0	0	0	0	0	0	0	0	0	0	0	0	0	1	0	0	0	0	0	0	0	0	0	1	Bacteria(100);Actinobacteria(100);Actinobacteria(100);Actinomycetales(100);unclassified(100);unclassified(100)
OTU0362	0	0	0	0	0	0	0	0	0	0	0	0	0	0	1	0	0	0	0	0	0	0	0	0	0	0	1	Bacteria(100);Chloroflexi(100);Caldilineae(100);Caldilineales(100);Caldilineaceae(100);Caldilinea(100)
OTU0365	0	0	0	0	0	0	0	0	0	0	0	0	0	1	0	0	0	0	0	0	0	0	0	0	0	0	1	Bacteria(100);Bacteroidetes(100);Sphingobacteria(100);Sphingobacteriales(100);unclassified(100);unclassified(100)
OTU0366	0	0	0	0	0	0	0	0	0	0	0	0	1	0	0	0	0	0	0	0	0	0	0	0	0	0	1	Bacteria(100);Proteobacteria(100);Alphaproteobacteria(100);Caulobacterales(100);Caulobacteraceae(100);Asticcacaulis(100)
OTU0367	0	0	0	0	0	0	0	0	0	0	0	0	0	0	0	0	0	0	0	0	0	0	0	0	1	0	1	Bacteria(100);Bacteroidetes(100);unclassified(100);unclassified(100);unclassified(100);unclassified(100)
OTU0369	0	0	0	0	0	0	0	0	0	0	0	0	0	0	0	0	0	0	0	1	0	0	0	0	0	0	1	Bacteria(100);Actinobacteria(100);Actinobacteria(100);unclassified(100);unclassified(100);unclassified(100)
OTU0370	0	0	0	0	0	0	0	0	0	0	0	0	0	0	0	1	0	0	0	0	0	0	0	0	0	0	1	Bacteria(100);Bacteroidetes(100);Sphingobacteria(100);Sphingobacteriales(100);Sphingobacteriaceae(100);unclassified(100)
OTU0371	0	0	0	0	0	0	0	1	0	0	0	0	0	0	0	0	0	0	0	0	0	0	0	0	0	0	1	Bacteria(100);Proteobacteria(100);Alphaproteobacteria(100);Rhizobiales(100);Beijerinckiaceae(100);Camelimonas(100)
OTU0372	0	0	0	0	0	0	0	0	0	1	0	0	0	0	0	0	0	0	0	0	0	0	0	0	0	0	1	Bacteria(100);Actinobacteria(100);Actinobacteria(100);Actinomycetales(100);Microbacteriaceae(100);unclassified(100)
OTU0375	0	0	0	0	0	0	0	0	0	0	0	0	0	0	0	1	0	0	0	0	0	0	0	0	0	0	1	Bacteria(100);Bacteroidetes(100);Sphingobacteria(100);Sphingobacteriales(100);Cytophagaceae(100);Leadbetterella(100)
OTU0376	0	0	0	0	0	0	0	0	0	0	0	1	0	0	0	0	0	0	0	0	0	0	0	0	0	0	1	Bacteria(100);Proteobacteria(100);Alphaproteobacteria(100);Rhizobiales(100);Bradyrhizobiaceae(100);unclassified(100)
OTU0379	0	0	0	0	0	0	0	0	0	0	0	0	0	0	0	1	0	0	0	0	0	0	0	0	0	0	1	Bacteria(100);Proteobacteria(100);Alphaproteobacteria(100);Rhizobiales(100);Bradyrhizobiaceae(100);unclassified(100)
OTU0381	0	0	0	0	0	0	0	0	0	0	0	1	0	0	0	0	0	0	0	0	0	0	0	0	0	0	1	Bacteria(100);Proteobacteria(100);Betaproteobacteria(100);Burkholderiales(100);Alcaligenaceae(100);unclassified(100)
OTU0384	0	0	0	0	0	0	0	0	0	0	0	1	0	0	0	0	0	0	0	0	0	0	0	0	0	0	1	Bacteria(100);Proteobacteria(100);Gammaproteobacteria(100);Xanthomonadales(100);Xanthomonadaceae(100);Lysobacter(100)
OTU0385	0	0	0	0	0	0	0	0	0	0	0	0	0	0	0	0	0	0	0	0	0	0	0	0	0	1	1	Bacteria(100);Firmicutes(100);Bacilli(100);Bacillales(100);Paenibacillaceae_1(100);Paenibacillus(100)
OTU0386	0	0	0	0	0	0	0	0	0	0	0	1	0	0	0	0	0	0	0	0	0	0	0	0	0	0	1	Bacteria(100);Firmicutes(100);Bacilli(100);Bacillales(100);Paenibacillaceae_1(100);Paenibacillus(100)
OTU0391	0	0	0	0	0	0	0	0	0	0	0	0	0	0	0	0	0	0	0	0	0	0	0	0	1	0	1	Bacteria(100);Planctomycetes(100);Planctomycetacia(100);Planctomycetales(100);Planctomycetaceae(100);unclassified(100)
OTU0392	0	0	0	0	0	0	0	0	1	0	0	0	0	0	0	0	0	0	0	0	0	0	0	0	0	0	1	Bacteria(100);Bacteroidetes(100);Sphingobacteria(100);Sphingobacteriales(100);Sphingobacteriaceae(100);Pedobacter(100)
OTU0393	0	0	0	0	0	0	0	0	0	0	0	0	0	0	0	0	0	0	0	0	0	0	0	0	0	1	1	Bacteria(100);Actinobacteria(100);Actinobacteria(100);Acidimicrobiales(100);unclassified(100);unclassified(100)
OTU0394	0	0	0	0	0	0	0	0	1	0	0	0	0	0	0	0	0	0	0	0	0	0	0	0	0	0	1	Bacteria(100);Bacteroidetes(100);Sphingobacteria(100);Sphingobacteriales(100);unclassified(100);unclassified(100)
OTU0395	0	0	0	0	0	0	0	0	0	0	0	0	1	0	0	0	0	0	0	0	0	0	0	0	0	0	1	Bacteria(100);TM7(100);TM7_class_incertae_sedis(100);TM7_order_incertae_sedis(100);TM7_family_incertae_sedis(100);TM7_genus_incertae_sedis(100)
OTU0401	0	0	0	0	0	0	0	0	0	0	0	0	0	0	0	0	0	0	0	0	0	0	0	0	0	1	1	Bacteria(100);Proteobacteria(100);Alphaproteobacteria(100);Rhizobiales(100);unclassified(100);unclassified(100)
OTU0402	0	0	0	0	0	0	0	0	0	0	1	0	0	0	0	0	0	0	0	0	0	0	0	0	0	0	1	Bacteria(100);Bacteroidetes(100);Sphingobacteria(100);Sphingobacteriales(100);Sphingobacteriaceae(100);unclassified(100)
OTU0404	0	0	0	0	0	0	0	0	0	0	0	0	0	0	0	0	1	0	0	0	0	0	0	0	0	0	1	Bacteria(100);Actinobacteria(100);Actinobacteria(100);Actinomycetales(100);Microbacteriaceae(100);Curtobacterium(100)
OTU0405	0	0	0	0	0	0	0	0	0	0	0	0	0	0	0	0	0	1	0	0	0	0	0	0	0	0	1	Bacteria(100);Planctomycetes(100);Planctomycetacia(100);Planctomycetales(100);Planctomycetaceae(100);unclassified(100)
OTU0408	0	0	0	0	0	0	0	0	1	0	0	0	0	0	0	0	0	0	0	0	0	0	0	0	0	0	1	Bacteria(100);Bacteroidetes(100);Flavobacteria(100);Flavobacteriales(100);unclassified(100);unclassified(100)
OTU0409	0	0	0	0	0	0	0	0	0	0	1	0	0	0	0	0	0	0	0	0	0	0	0	0	0	0	1	Bacteria(100);unclassified(100);unclassified(100);unclassified(100);unclassified(100);unclassified(100)
OTU0414	0	0	0	0	0	0	0	0	0	0	0	0	0	0	0	1	0	0	0	0	0	0	0	0	0	0	1	Bacteria(100);Deinococcus-Thermus(100);Deinococci(100);unclassified(100);unclassified(100);unclassified(100)
OTU0415	0	0	0	0	0	0	0	0	0	0	0	0	0	1	0	0	0	0	0	0	0	0	0	0	0	0	1	Bacteria(100);Proteobacteria(100);Gammaproteobacteria(100);Xanthomonadales(100);Xanthomonadaceae(100);Rhodanobacter(100)
OTU0416	0	0	0	0	0	0	0	0	0	0	0	0	0	0	1	0	0	0	0	0	0	0	0	0	0	0	1	Bacteria(100);Proteobacteria(100);Gammaproteobacteria(100);unclassified(100);unclassified(100);unclassified(100)
OTU0417	0	0	0	0	0	0	0	0	0	0	0	0	0	0	0	0	0	0	1	0	0	0	0	0	0	0	1	Bacteria(100);Planctomycetes(100);Planctomycetacia(100);Planctomycetales(100);Planctomycetaceae(100);unclassified(100)
OTU0419	0	0	0	0	0	0	0	0	0	0	0	0	0	0	1	0	0	0	0	0	0	0	0	0	0	0	1	Bacteria(100);Proteobacteria(100);Alphaproteobacteria(100);Rhizobiales(100);unclassified(100);unclassified(100)
OTU0420	0	0	0	0	0	0	0	0	0	0	0	0	1	0	0	0	0	0	0	0	0	0	0	0	0	0	1	Bacteria(100);Proteobacteria(100);Alphaproteobacteria(100);Rhizobiales(100);Hyphomicrobiaceae(100);Rhodoplanes(100)
OTU0421	0	0	0	0	0	0	0	0	0	0	0	0	0	1	0	0	0	0	0	0	0	0	0	0	0	0	1	Bacteria(100);Proteobacteria(100);Alphaproteobacteria(100);Rhodobacterales(100);Rhodobacteraceae(100);unclassified(100)
OTU0425	0	0	0	0	0	0	0	0	0	0	0	0	0	1	0	0	0	0	0	0	0	0	0	0	0	0	1	Bacteria(100);Proteobacteria(100);Gammaproteobacteria(100);Xanthomonadales(100);Xanthomonadaceae(100);Dokdonella(100)
OTU0426	0	0	0	0	0	0	0	0	0	0	0	0	0	0	0	0	0	0	0	0	0	0	0	0	1	0	1	Bacteria(100);Chloroflexi(100);Caldilineae(100);Caldilineales(100);Caldilineaceae(100);Caldilinea(100)
OTU0427	0	0	0	0	0	0	0	0	0	0	0	0	0	0	1	0	0	0	0	0	0	0	0	0	0	0	1	Eukaryota(100);Zea(100);unclassified(100);unclassified(100);unclassified(100);unclassified(100)
OTU0428	0	0	0	0	0	0	0	0	0	0	0	0	0	0	0	0	1	0	0	0	0	0	0	0	0	0	1	Bacteria(100);Actinobacteria(100);Actinobacteria(100);Actinomycetales(100);Streptomycetaceae(100);Streptomyces(100)
OTU0431	0	0	0	0	0	0	0	0	0	0	1	0	0	0	0	0	0	0	0	0	0	0	0	0	0	0	1	Bacteria(100);Actinobacteria(100);Actinobacteria(100);Actinomycetales(100);Microbacteriaceae(100);unclassified(100)
OTU0432	0	0	0	0	0	0	0	0	0	0	1	0	0	0	0	0	0	0	0	0	0	0	0	0	0	0	1	Bacteria(100);unclassified(100);unclassified(100);unclassified(100);unclassified(100);unclassified(100)
OTU0434	0	0	0	0	0	0	0	0	0	0	0	0	0	0	0	0	0	0	1	0	0	0	0	0	0	0	1	Bacteria(100);Proteobacteria(100);Betaproteobacteria(100);Burkholderiales(100);Comamonadaceae(100);Diaphorobacter(100)
OTU0436	0	0	0	0	0	0	0	0	0	0	0	0	0	0	0	0	0	0	0	0	0	1	0	0	0	0	1	Bacteria(100);Bacteroidetes(100);Sphingobacteria(100);Sphingobacteriales(100);Sphingobacteriaceae(100);Sphingobacterium(100)
OTU0440	0	0	1	0	0	0	0	0	0	0	0	0	0	0	0	0	0	0	0	0	0	0	0	0	0	0	1	Bacteria(100);Proteobacteria(100);Gammaproteobacteria(100);Xanthomonadales(100);Xanthomonadaceae(100);Rhodanobacter(100)
OTU0442	0	0	1	0	0	0	0	0	0	0	0	0	0	0	0	0	0	0	0	0	0	0	0	0	0	0	1	Bacteria(100);Proteobacteria(100);Alphaproteobacteria(100);Rhizobiales(100);Xanthobacteraceae(100);Pseudolabrys(100)
OTU0445	0	0	0	0	1	0	0	0	0	0	0	0	0	0	0	0	0	0	0	0	0	0	0	0	0	0	1	Bacteria(100);Proteobacteria(100);Alphaproteobacteria(100);Caulobacterales(100);Caulobacteraceae(100);Caulobacter(100)
OTU0446	0	0	0	0	1	0	0	0	0	0	0	0	0	0	0	0	0	0	0	0	0	0	0	0	0	0	1	Bacteria(100);unclassified(100);unclassified(100);unclassified(100);unclassified(100);unclassified(100)
OTU0447	0	0	0	0	1	0	0	0	0	0	0	0	0	0	0	0	0	0	0	0	0	0	0	0	0	0	1	Bacteria(100);unclassified(100);unclassified(100);unclassified(100);unclassified(100);unclassified(100)
OTU0448	0	0	0	0	1	0	0	0	0	0	0	0	0	0	0	0	0	0	0	0	0	0	0	0	0	0	1	Bacteria(100);Proteobacteria(100);Alphaproteobacteria(100);Alphaproteobacteria_order_incertae_sedis(100);Alphaproteobacteria_family_incertae_sedis(100);Rhizomicrobium(100)
OTU0450	0	0	0	0	0	0	0	0	0	0	0	0	0	0	0	0	0	0	0	0	0	0	0	1	0	0	1	Bacteria(100);Actinobacteria(100);Actinobacteria(100);Actinomycetales(100);Microbacteriaceae(100);unclassified(100)
OTU0454	0	0	0	0	0	1	0	0	0	0	0	0	0	0	0	0	0	0	0	0	0	0	0	0	0	0	1	Bacteria(100);Proteobacteria(100);Alphaproteobacteria(100);Rhizobiales(100);Hyphomicrobiaceae(100);Devosia(100)
OTU0457	0	1	0	0	0	0	0	0	0	0	0	0	0	0	0	0	0	0	0	0	0	0	0	0	0	0	1	Bacteria(100);Chlamydiae(100);Chlamydiae(100);Chlamydiales(100);Parachlamydiaceae(100);Parachlamydia(100)
OTU0458	0	0	0	0	0	0	0	0	0	0	0	0	0	0	0	0	0	0	0	0	1	0	0	0	0	0	1	Bacteria(100);Proteobacteria(100);Alphaproteobacteria(100);Rhizobiales(100);Hyphomicrobiaceae(100);unclassified(100)
OTU0460	0	0	0	0	0	0	0	0	0	0	0	0	0	0	0	0	0	0	0	0	0	1	0	0	0	0	1	Bacteria(100);unclassified(100);unclassified(100);unclassified(100);unclassified(100);unclassified(100)
OTU0465	0	0	0	0	0	0	0	0	0	0	0	0	0	0	0	0	0	0	0	0	0	0	0	1	0	0	1	Bacteria(100);TM7(100);TM7_class_incertae_sedis(100);TM7_order_incertae_sedis(100);TM7_family_incertae_sedis(100);TM7_genus_incertae_sedis(100)
OTU0466	0	0	1	0	0	0	0	0	0	0	0	0	0	0	0	0	0	0	0	0	0	0	0	0	0	0	1	Bacteria(100);Proteobacteria(100);Betaproteobacteria(100);Rhodocyclales(100);Rhodocyclaceae(100);Zoogloea(100)
OTU0468	0	0	0	0	0	0	0	0	0	0	0	0	0	0	0	0	0	0	0	0	0	1	0	0	0	0	1	Bacteria(100);TM7(100);TM7_class_incertae_sedis(100);TM7_order_incertae_sedis(100);TM7_family_incertae_sedis(100);TM7_genus_incertae_sedis(100)
OTU0471	0	0	0	0	0	0	0	0	0	0	0	0	0	0	0	0	0	0	0	0	0	0	0	1	0	0	1	Eukaryota(100);Zea(100);unclassified(100);unclassified(100);unclassified(100);unclassified(100)
OTU0474	0	0	0	0	0	0	0	0	0	0	0	0	0	0	0	0	0	0	0	0	0	1	0	0	0	0	1	Bacteria(100);Chloroflexi(100);unclassified(100);unclassified(100);unclassified(100);unclassified(100)
OTU0476	0	0	1	0	0	0	0	0	0	0	0	0	0	0	0	0	0	0	0	0	0	0	0	0	0	0	1	Bacteria(100);Proteobacteria(100);Alphaproteobacteria(100);unclassified(100);unclassified(100);unclassified(100)
OTU0483	0	0	0	0	0	0	0	0	0	0	0	0	0	0	0	0	0	0	0	1	0	0	0	0	0	0	1	Bacteria(100);Proteobacteria(100);Deltaproteobacteria(100);unclassified(100);unclassified(100);unclassified(100)
OTU0485	0	1	0	0	0	0	0	0	0	0	0	0	0	0	0	0	0	0	0	0	0	0	0	0	0	0	1	Bacteria(100);Bacteroidetes(100);Sphingobacteria(100);Sphingobacteriales(100);Chitinophagaceae(100);unclassified(100)
OTU0486	0	0	0	0	0	0	0	0	0	0	0	0	0	0	0	0	0	0	0	0	0	0	0	1	0	0	1	Bacteria(100);Actinobacteria(100);Actinobacteria(100);Actinomycetales(100);Microbacteriaceae(100);unclassified(100)
OTU0489	0	0	0	0	0	0	0	0	0	0	0	0	0	0	0	0	0	0	0	1	0	0	0	0	0	0	1	Bacteria(100);Bacteroidetes(100);Flavobacteria(100);Flavobacteriales(100);Flavobacteriaceae(100);unclassified(100)
OTU0490	0	1	0	0	0	0	0	0	0	0	0	0	0	0	0	0	0	0	0	0	0	0	0	0	0	0	1	Bacteria(100);Bacteroidetes(100);Flavobacteria(100);Flavobacteriales(100);Flavobacteriaceae(100);unclassified(100)
OTU0491	0	1	0	0	0	0	0	0	0	0	0	0	0	0	0	0	0	0	0	0	0	0	0	0	0	0	1	Bacteria(100);Bacteroidetes(100);Sphingobacteria(100);Sphingobacteriales(100);Sphingobacteriaceae(100);Sphingobacterium(100)
OTU0495	0	1	0	0	0	0	0	0	0	0	0	0	0	0	0	0	0	0	0	0	0	0	0	0	0	0	1	Bacteria(100);Bacteroidetes(100);Sphingobacteria(100);Sphingobacteriales(100);Chitinophagaceae(100);Ferruginibacter(100)
OTU0496	0	0	0	0	0	0	0	0	0	0	0	0	0	0	0	0	0	0	0	1	0	0	0	0	0	0	1	Bacteria(100);Planctomycetes(100);Planctomycetacia(100);Planctomycetales(100);Planctomycetaceae(100);unclassified(100)
