# Supplementary material for: Cellulose-Enriched Microbial Communities from Leaf-Cutter Ant (Atta colombica) Refuse Dumps Vary in Taxonomic Composition and Degradation Ability
Source: PLoS One. 2016 Mar 21;11(3):e0151840. doi: 10.1371/journal.pone.0151840 (PMC4801328; doi:10.1371/journal.pone.0151840)
Supplement: S3 Table — (XLSX) [file pone.0151840.s009.xlsx]

## Sheet: Supp. Table 3a - Degradation
Supplementary Table 3a. Correlation analysis of percent degradation with axes 1 and 2 of the Morisita-Horn-based PCoA plot.
Feature	Axis 1		Axis 2		length
	axis1	p-value	axis2	p-value
Percent Degradation	-0.34906	0.080502	0.468034	0.015897	0.583865

## Sheet: Supp. Table 3b - OTUs
Supplementary Table 3b. Correlation analysis of OTUs at 97% similarity with axes 1 and 2 of the Morisita-Horn-based PCoA plot.
OTU	Axis 1		Axis 2		length	Reads	Taxonomy (number in parentheses indicates confidence score of taxonomic assignment)
	axis1	p-value	axis2	p-value
OTU0001	-0.561464	0.002841	0.469824	0.015446	0.732104	10803	Bacteria(100);Proteobacteria(100);Betaproteobacteria(100);Burkholderiales(100);Comamonadaceae(100);Acidovorax(100)
OTU0002	0.638854	0.000444	0.26059	0.192592	0.689957	8536	Bacteria(100);Bacteroidetes(100);Sphingobacteria(100);Sphingobacteriales(100);Cytophagaceae(100);Leadbetterella(100)
OTU0003	-0.081344	0.684213	-0.273358	0.171691	0.285205	7917	Bacteria(100);Bacteroidetes(100);Flavobacteria(100);Flavobacteriales(100);Flavobacteriaceae(100);unclassified(100)
OTU0004	0.701197	6.6e-05	0.402393	0.041553	0.808453	6971	Bacteria(100);Proteobacteria(100);Gammaproteobacteria(100);Xanthomonadales(100);Xanthomonadaceae(100);Dokdonella(100)
OTU0005	0.135108	0.499332	-0.501681	0.009022	0.519555	6392	Bacteria(100);TM7(100);TM7_class_incertae_sedis(100);TM7_order_incertae_sedis(100);TM7_family_incertae_sedis(100);TM7_genus_incertae_sedis(100)
OTU0006	0.333333	0.095581	-0.135043	0.49954	0.359649	6200	Bacteria(100);Actinobacteria(100);Actinobacteria(100);Actinomycetales(100);Microbacteriaceae(78);unclassified
OTU0007	0.173636	0.385296	0.186754	0.350424	0.255003	4587	Bacteria(100);Proteobacteria(100);Alphaproteobacteria(100);Caulobacterales(100);Caulobacteraceae(100);Asticcacaulis(77)
OTU0008	0.413765	0.035619	-0.125884	0.529075	0.432491	3167	Bacteria(100);Proteobacteria(100);Gammaproteobacteria(100);Xanthomonadales(100);Xanthomonadaceae(100);Pseudoxanthomonas(99)
OTU0009	-0.285665	0.153198	0.083134	0.677652	0.297516	3106	Bacteria(100);Bacteroidetes(100);Sphingobacteria(100);Sphingobacteriales(100);Chitinophagaceae(99);Ferruginibacter(77)
OTU0010	0.087863	0.660432	0.277265	0.165648	0.290854	3039	Bacteria(100);Proteobacteria(100);unclassified;unclassified;unclassified;unclassified
OTU0011	0.587765	0.001591	0.072346	0.717554	0.5922	2974	Bacteria(100);Bacteroidetes(100);Sphingobacteria(100);Sphingobacteriales(100);Cytophagaceae(100);Sporocytophaga(100)
OTU0012	-0.420644	0.032371	-0.310238	0.120856	0.522675	2875	Bacteria(100);Proteobacteria(100);Betaproteobacteria(100);Burkholderiales(100);Alcaligenaceae(100);Castellaniella(100)
OTU0013	-0.033707	0.866164	0.494248	0.010274	0.495396	2719	Bacteria(100);Proteobacteria(100);Gammaproteobacteria(100);Xanthomonadales(100);Xanthomonadaceae(100);Dyella(64)
OTU0014	0.234693	0.24061	0.081927	0.682074	0.248581	2290	Bacteria(100);Firmicutes(100);Bacilli(100);Bacillales(100);Paenibacillaceae_1(100);Cohnella(100)
OTU0015	0.325043	0.104117	0.028099	0.88827	0.326255	2228	Bacteria(100);Proteobacteria(100);Gammaproteobacteria(100);Xanthomonadales(100);Xanthomonadaceae(100);unclassified(100)
OTU0016	0.598611	0.001235	0.215039	0.282288	0.636063	1707	Bacteria(100);Bacteroidetes(100);Sphingobacteria(100);Sphingobacteriales(100);Saprospiraceae(100);Haliscomenobacter(100)
OTU0017	0.508371	0.008007	0.235135	0.239724	0.560116	1270	Bacteria(100);Proteobacteria(100);Deltaproteobacteria(100);Myxococcales(100);Polyangiaceae(100);Sorangium(100)
OTU0018	0.10453	0.601219	-0.240031	0.23008	0.261804	1083	Bacteria(100);Proteobacteria(100);Gammaproteobacteria(100);Xanthomonadales(100);Xanthomonadaceae(100);Stenotrophomonas(91)
OTU0019	0.329198	0.099766	-0.240778	0.228631	0.407855	1027	Bacteria(100);TM7(100);TM7_class_incertae_sedis(100);TM7_order_incertae_sedis(100);TM7_family_incertae_sedis(100);TM7_genus_incertae_sedis(100)
OTU0020	0.237837	0.234367	-0.148959	0.456395	0.280634	1005	Bacteria(100);Proteobacteria(100);Betaproteobacteria(100);Burkholderiales(100);Comamonadaceae(100);unclassified(100)
OTU0021	0.150918	0.450495	-0.004312	0.982799	0.150979	881	Bacteria(100);Firmicutes(100);Bacilli(100);Bacillales(100);Paenibacillaceae_1(100);Paenibacillus(100)
OTU0022	-0.246918	0.216983	0.12911	0.518572	0.278636	867	Bacteria(100);Proteobacteria(100);Betaproteobacteria(100);Burkholderiales(100);Alcaligenaceae(100);Achromobacter(65)
OTU0023	0.60834	0.000976	0.074901	0.70803	0.612934	850	Bacteria(100);Deinococcus-Thermus(100);Deinococci(100);Deinococcales(100);Trueperaceae(100);Truepera(100)
OTU0024	-0.042017	0.833599	-0.134821	0.500243	0.141217	813	Bacteria(100);Verrucomicrobia(100);Opitutae(100);Opitutales(100);Opitutaceae(100);Opitutus(100)
OTU0025	0.549778	0.00362	-0.001026	0.995906	0.549779	792	Bacteria(100);Proteobacteria(100);Alphaproteobacteria(100);Rhizobiales(100);Bradyrhizobiaceae(100);unclassified(74)
OTU0026	0.12	0.548506	0.12	0.548506	0.169706	792	Bacteria(100);Firmicutes(100);Bacilli(100);Bacillales(100);Paenibacillaceae_1(100);Paenibacillus(100)
OTU0027	0.285204	0.153863	0.261796	0.190541	0.387142	720	Bacteria(100);unclassified(100);unclassified(100);unclassified(100);unclassified(100);unclassified(100)
OTU0028	-0.616572	0.000795	0.030307	0.879554	0.617317	647	Bacteria(100);Bacteroidetes(100);Sphingobacteria(100);Sphingobacteriales(100);Sphingobacteriaceae(100);unclassified(100)
OTU0029	0.501371	0.009072	0.078425	0.694967	0.507467	626	Bacteria(100);Planctomycetes(100);Planctomycetacia(100);Planctomycetales(100);Planctomycetaceae(100);Singulisphaera(91)
OTU0030	0.541694	0.004261	0.00036	0.998564	0.541694	601	Bacteria(100);Bacteroidetes(100);Flavobacteria(100);Flavobacteriales(100);Flavobacteriaceae(100);Ornithobacterium(69)
OTU0031	0.361929	0.069235	0.279653	0.162034	0.457382	566	Bacteria(100);Bacteroidetes(100);Sphingobacteria(100);Sphingobacteriales(100);Chitinophagaceae(100);Chitinophaga(82)
OTU0032	0.220293	0.270695	-0.114859	0.565767	0.248438	545	Bacteria(100);Bacteroidetes(100);Sphingobacteria(100);Sphingobacteriales(100);Cyclobacteriaceae(100);Cyclobacterium(82)
OTU0033	0.338351	0.090693	0.061923	0.756855	0.343971	537	Bacteria(100);Proteobacteria(100);Alphaproteobacteria(100);Rhizobiales(100);Hyphomicrobiaceae(100);Devosia(100)
OTU0034	-0.260042	0.19353	0.234539	0.240918	0.350186	533	Bacteria(100);Bacteroidetes(100);Flavobacteria(100);Flavobacteriales(100);Flavobacteriaceae(100);Chryseobacterium(100)
OTU0035	-0.385332	0.051895	0.255902	0.200718	0.462565	483	Bacteria(100);Bacteroidetes(100);Flavobacteria(100);Flavobacteriales(100);Flavobacteriaceae(100);Flavobacterium(100)
OTU0036	-0.350714	0.078981	0.207098	0.30044	0.407295	436	Bacteria(100);Firmicutes(100);Bacilli(100);Bacillales(100);Paenibacillaceae_1(100);Cohnella(100)
OTU0037	0.105826	0.596716	-0.426781	0.029678	0.439706	431	Bacteria(100);Bacteroidetes(100);Sphingobacteria(100);Sphingobacteriales(100);Chitinophagaceae(100);unclassified(100)
OTU0038	-0.071446	0.720919	0.244958	0.220654	0.255165	415	Bacteria(100);Proteobacteria(100);Gammaproteobacteria(100);Pseudomonadales(100);Pseudomonadaceae(100);Cellvibrio(100)
OTU0039	0.449658	0.021183	-0.215069	0.282221	0.498445	363	Bacteria(100);Proteobacteria(100);Alphaproteobacteria(100);Sphingomonadales(100);Sphingomonadaceae(100);Sphingopyxis(89)
OTU0040	0.09171	0.646556	-0.102065	0.609824	0.137215	360	Bacteria(100);Firmicutes(100);Bacilli(100);Bacillales(100);Paenibacillaceae_1(100);Paenibacillus(100)
OTU0041	0.380447	0.055199	0.316482	0.113556	0.494874	345	Bacteria(100);Bacteroidetes(100);Sphingobacteria(100);Sphingobacteriales(100);Chitinophagaceae(100);unclassified(94)
OTU0042	-0.271255	0.175011	0.351601	0.078174	0.444075	318	Bacteria(100);Bacteroidetes(100);Sphingobacteria(100);Sphingobacteriales(100);Sphingobacteriaceae(100);unclassified(100)
OTU0043	-0.49803	0.00962	0.16982	0.395826	0.526187	294	Bacteria(100);Proteobacteria(100);Betaproteobacteria(100);Rhodocyclales(100);Rhodocyclaceae(100);unclassified(100)
OTU0044	-0.117725	0.556111	-0.06871	0.731186	0.13631	281	Bacteria(100);Bacteroidetes(100);Sphingobacteria(100);Sphingobacteriales(100);Sphingobacteriaceae(100);Pedobacter(98)
OTU0045	0.45798	0.018635	-0.435658	0.026105	0.632095	280	Bacteria(100);Actinobacteria(100);Actinobacteria(100);Actinomycetales(100);Microbacteriaceae(100);unclassified(100)
OTU0046	0.57482	0.002129	-0.059316	0.766787	0.577872	279	Bacteria(100);Bacteroidetes(100);Sphingobacteria(100);Sphingobacteriales(100);Flammeovirgaceae(100);Flexithrix(100)
OTU0047	-0.021227	0.915473	0.10777	0.589989	0.109841	273	Bacteria(100);Bacteroidetes(100);Sphingobacteria(100);Sphingobacteriales(100);Sphingobacteriaceae(100);Pedobacter(100)
OTU0048	0.508976	0.00792	0.462586	0.017336	0.687781	272	Bacteria(100);Proteobacteria(100);Gammaproteobacteria(100);Xanthomonadales(100);Xanthomonadaceae(100);unclassified(100)
OTU0049	-0.108721	0.586712	-0.013313	0.946929	0.109533	252	Bacteria(100);Actinobacteria(100);Actinobacteria(100);Actinomycetales(100);Streptomycetaceae(100);Kitasatospora(100)
OTU0050	0.51576	0.006999	0.159036	0.426508	0.539723	242	Bacteria(100);Bacteroidetes(100);Flavobacteria(100);Flavobacteriales(100);Cryomorphaceae(100);unclassified(100)
OTU0051	0.2	0.317311	-0.066667	0.738883	0.210819	231	Bacteria(100);Proteobacteria(100);Deltaproteobacteria(100);Myxococcales(100);Phaselicystidaceae(100);Phaselicystis(100)
OTU0052	0.181359	0.364514	0.568411	0.002449	0.596643	228	Bacteria(100);Planctomycetes(100);Planctomycetacia(100);Planctomycetales(100);Planctomycetaceae(100);unclassified(97)
OTU0053	-0.516531	0.0069	0.38575	0.051619	0.644676	222	Bacteria(100);Proteobacteria(100);Betaproteobacteria(100);Burkholderiales(100);Comamonadaceae(100);unclassified(78)
OTU0054	-0.43598	0.025982	-0.046265	0.817062	0.438428	215	Bacteria(100);Bacteroidetes(100);Sphingobacteria(100);Sphingobacteriales(100);Sphingobacteriaceae(100);unclassified(81)
OTU0055	0.449552	0.021217	-0.265988	0.183538	0.522347	214	Bacteria(100);Bacteroidetes(100);Sphingobacteria(100);Sphingobacteriales(100);Chitinophagaceae(100);unclassified
OTU0056	-0.2	0.317311	-0.12	0.548506	0.233238	202	Bacteria(100);unclassified(100);unclassified(100);unclassified(100);unclassified(100);unclassified(100)
OTU0057	0.544034	0.004066	0.124706	0.532938	0.558144	188	Bacteria(100);Bacteroidetes(100);Sphingobacteria(100);Sphingobacteriales(100);Sphingobacteriaceae(100);unclassified(100)
OTU0058	0.586418	0.001641	0.152359	0.446182	0.605887	184	Bacteria(100);Bacteroidetes(100);Flavobacteria(100);Flavobacteriales(100);Flavobacteriaceae(100);unclassified(100)
OTU0059	0.080616	0.686888	-0.030324	0.879488	0.086131	182	Bacteria(100);Actinobacteria(100);Actinobacteria(100);Actinomycetales(100);Microbacteriaceae(100);Agromyces(100)
OTU0060	0.10197	0.610155	0.129104	0.51859	0.164517	177	Bacteria(100);Proteobacteria(100);Gammaproteobacteria(100);Xanthomonadales(100);Sinobacteraceae(100);Steroidobacter(100)
OTU0061	0.178439	0.372288	-0.236511	0.236985	0.296274	176	Bacteria(100);Actinobacteria(100);Actinobacteria(100);Actinomycetales(100);Microbacteriaceae(100);Microbacterium(91)
OTU0062	0.218512	0.274587	-0.291695	0.14471	0.364463	170	Bacteria(100);Proteobacteria(100);Alphaproteobacteria(100);Rhizobiales(100);Hyphomicrobiaceae(100);Devosia(100)
OTU0063	-0.325427	0.103709	0.380079	0.055455	0.500362	166	Bacteria(100);Proteobacteria(100);Betaproteobacteria(100);Burkholderiales(100);Burkholderiaceae(100);Pandoraea(100)
OTU0064	-0.307004	0.124778	0.189059	0.344508	0.360548	151	Bacteria(100);Bacteroidetes(100);Sphingobacteria(100);Sphingobacteriales(100);Chitinophagaceae(100);Niabella(100)
OTU0065	0.35488	0.075246	0.066404	0.739874	0.361039	142	Bacteria(100);Bacteroidetes(100);Sphingobacteria(100);Sphingobacteriales(100);unclassified(100);unclassified(100)
OTU0066	0.45927	0.018263	0.040279	0.840391	0.461033	142	Bacteria(100);TM7(100);TM7_class_incertae_sedis(100);TM7_order_incertae_sedis(100);TM7_family_incertae_sedis(100);TM7_genus_incertae_sedis(100)
OTU0067	-0.582794	0.001782	0.087377	0.662193	0.589308	134	Bacteria(100);Proteobacteria(100);Gammaproteobacteria(100);Enterobacteriales(100);Enterobacteriaceae(100);Enterobacter(71)
OTU0068	0.415983	0.034545	-0.147162	0.461847	0.441247	130	Bacteria(100);Proteobacteria(100);Alphaproteobacteria(100);Caulobacterales(100);Caulobacteraceae(100);unclassified(100)
OTU0069	0.066667	0.738883	-0.093333	0.640738	0.114698	128	Bacteria(100);Bacteroidetes(100);Sphingobacteria(100);Sphingobacteriales(100);Chitinophagaceae(100);Niabella(100)
OTU0070	0.388388	0.049908	-0.176473	0.377578	0.4266	122	Bacteria(100);Actinobacteria(100);Actinobacteria(100);Actinomycetales(100);unclassified(77);unclassified(77)
OTU0071	0.017858	0.928852	0.176719	0.376916	0.177619	122	Bacteria(100);Planctomycetes(100);Planctomycetacia(100);Planctomycetales(100);Planctomycetaceae(100);Isosphaera(98)
OTU0072	0.432706	0.027253	0.197749	0.322789	0.475751	120	Bacteria(100);unclassified(100);unclassified(100);unclassified(100);unclassified(100);unclassified(100)
OTU0073	0.302573	0.130315	-0.067073	0.737351	0.309918	119	Bacteria(100);Bacteroidetes(100);Sphingobacteria(100);Sphingobacteriales(100);Cytophagaceae(100);Leadbetterella(100)
OTU0074	-0.647404	0.00035	0.179119	0.370469	0.671726	118	Bacteria(100);Bacteroidetes(100);Sphingobacteria(100);Sphingobacteriales(100);Sphingobacteriaceae(100);Sphingobacterium(100)
OTU0075	-0.377292	0.057419	-0.016542	0.934083	0.377654	104	Bacteria(100);Proteobacteria(100);Alphaproteobacteria(100);Rhizobiales(100);Hyphomicrobiaceae(98);Devosia(98)
OTU0076	0.460771	0.017839	0.328383	0.100608	0.565814	104	Bacteria(100);Bacteroidetes(100);Sphingobacteria(100);Sphingobacteriales(100);Chitinophagaceae(100);unclassified(100)
OTU0077	-0.022432	0.910695	0.232307	0.245424	0.233388	103	Bacteria(100);Actinobacteria(100);Actinobacteria(100);Actinomycetales(100);Streptomycetaceae(100);Streptomyces(100)
OTU0078	0.148592	0.457504	-0.197579	0.323204	0.247219	103	Bacteria(100);Proteobacteria(100);Gammaproteobacteria(100);Xanthomonadales(100);Xanthomonadaceae(100);unclassified(99)
OTU0079	-0.283033	0.15702	0.030481	0.878869	0.28467	102	Bacteria(100);Bacteroidetes(100);Sphingobacteria(100);Sphingobacteriales(100);Sphingobacteriaceae(100);Sphingobacterium(100)
OTU0080	0.00765	0.969489	0.176752	0.376827	0.176917	101	Bacteria(100);Bacteroidetes(100);Sphingobacteria(100);Sphingobacteriales(100);Sphingobacteriaceae(100);Parapedobacter(100)
OTU0081	0.305554	0.12657	0.078003	0.696525	0.315353	101	Bacteria(100);Bacteroidetes(100);Sphingobacteria(100);Sphingobacteriales(100);Sphingobacteriaceae(100);Nubsella(89)
OTU0082	0.166781	0.404334	0.206165	0.302624	0.265179	99	Bacteria(100);Proteobacteria(100);Alphaproteobacteria(100);Rhizobiales(100);Bradyrhizobiaceae(100);Bosea(100)
OTU0083	0.505229	0.008471	-0.041668	0.834962	0.506944	97	Bacteria(100);Proteobacteria(100);Gammaproteobacteria(100);Xanthomonadales(100);Xanthomonadaceae(100);Thermomonas(100)
OTU0084	-0.012481	0.950239	-0.291097	0.145536	0.291364	85	Bacteria(100);Bacteroidetes(100);Sphingobacteria(100);Sphingobacteriales(100);Sphingobacteriaceae(100);Parapedobacter(100)
OTU0085	0.53436	0.004922	-0.000438	0.998254	0.53436	83	Bacteria(100);Verrucomicrobia(100);Spartobacteria(98);Spartobacteria_order_incertae_sedis(98);Spartobacteria_family_incertae_sedis(98);Spartobacteria_genera_incertae_sedis(90)
OTU0086	0.231495	0.247079	0.03772	0.850408	0.234548	80	Bacteria(100);Chlamydiae(100);Chlamydiae(100);Chlamydiales(100);unclassified(100);unclassified(100)
OTU0087	-0.13173	0.510121	0.124728	0.532865	0.18141	80	Bacteria(100);Actinobacteria(100);Actinobacteria(100);Actinomycetales(100);Streptomycetaceae(100);Streptomyces(100)
OTU0088	0.109953	0.582479	-0.34073	0.088447	0.358032	74	Bacteria(100);Proteobacteria(100);Betaproteobacteria(100);Nitrosomonadales(100);Nitrosomonadaceae(100);Nitrosomonas(100)
OTU0089	-0.189488	0.343416	0.286898	0.151433	0.343825	72	Bacteria(100);Proteobacteria(100);Alphaproteobacteria(100);Rhizobiales(100);Brucellaceae(92);Brucella(84)
OTU0090	0.462822	0.017272	0.121754	0.542677	0.478569	71	Bacteria(100);Proteobacteria(100);Betaproteobacteria(100);Nitrosomonadales(100);Nitrosomonadaceae(100);Nitrosomonas(100)
OTU0091	-0.090109	0.652316	-0.203411	0.309126	0.222477	70	Bacteria(100);Bacteroidetes(100);Sphingobacteria(100);Sphingobacteriales(100);Chitinophagaceae(100);Niabella(100)
OTU0092	-0.308535	0.12291	-0.148554	0.457622	0.342435	69	Bacteria(100);Proteobacteria(100);Gammaproteobacteria(100);Pseudomonadales(100);Pseudomonadaceae(100);Pseudomonas(100)
OTU0093	-0.55418	0.003308	0.246765	0.217268	0.606637	67	Bacteria(100);Firmicutes(100);Bacilli(100);Bacillales(100);Paenibacillaceae_1(100);Cohnella(100)
OTU0094	0.231495	0.247079	0.03772	0.850408	0.234548	65	Eukaryota(100);unclassified(100);unclassified(100);unclassified(100);unclassified(100);unclassified(100)
OTU0095	0.532883	0.005065	0.443066	0.023397	0.693017	64	Bacteria(100);Planctomycetes(100);Planctomycetacia(100);Planctomycetales(100);Planctomycetaceae(100);Singulisphaera(100)
OTU0096	0.2	0.317311	-0.066667	0.738883	0.210819	61	Bacteria(100);Bacteroidetes(100);Sphingobacteria(100);Sphingobacteriales(100);Sphingobacteriaceae(100);Pedobacter(100)
OTU0097	0.31354	0.116952	0.213749	0.285185	0.379468	61	Bacteria(100);unclassified(100);unclassified(100);unclassified(100);unclassified(100);unclassified(100)
OTU0098	-0.322223	0.107155	-0.295552	0.139472	0.437239	60	Bacteria(100);Proteobacteria(100);Alphaproteobacteria(100);Caulobacterales(100);Caulobacteraceae(100);unclassified(100)
OTU0099	0.041237	0.836645	-0.432743	0.027238	0.434704	59	Bacteria(100);Bacteroidetes(100);Sphingobacteria(100);Sphingobacteriales(100);Chitinophagaceae(100);unclassified(90)
OTU0100	-0.51005	0.007768	-0.158868	0.426998	0.534219	58	Bacteria(100);Proteobacteria(100);Betaproteobacteria(100);Burkholderiales(100);Oxalobacteraceae(99);Herbaspirillum(99)
OTU0101	0.052359	0.793478	0.17679	0.376724	0.18438	57	Bacteria(100);Bacteroidetes(100);Sphingobacteria(100);Sphingobacteriales(100);Chitinophagaceae(100);Niastella(100)
OTU0102	-0.182681	0.361029	0.171587	0.390928	0.250628	56	Bacteria(100);Proteobacteria(100);Betaproteobacteria(100);Burkholderiales(100);Burkholderiaceae(100);Burkholderia(100)
OTU0103	-0.034723	0.862168	-0.212968	0.286948	0.21578	55	Bacteria(100);Bacteroidetes(100);Sphingobacteria(100);Sphingobacteriales(100);Chitinophagaceae(100);unclassified(100)
OTU0104	0.093333	0.640738	-0.226667	0.257074	0.24513	50	Bacteria(100);Firmicutes(100);Bacilli(100);Bacillales(100);Paenibacillaceae_1(100);unclassified(100)
OTU0105	0.394276	0.046248	0.380588	0.055101	0.547997	49	Bacteria(100);Bacteroidetes(100);Sphingobacteria(100);Sphingobacteriales(100);Chitinophagaceae(100);unclassified(100)
OTU0106	0.276232	0.167229	0.644542	0.000379	0.701241	49	Bacteria(100);Proteobacteria(100);Alphaproteobacteria(100);unclassified;unclassified;unclassified
OTU0107	-0.122034	0.541749	-0.025146	0.899944	0.124598	47	Bacteria(100);Bacteroidetes(100);Sphingobacteria(100);Sphingobacteriales(100);Chitinophagaceae(100);unclassified(100)
OTU0108	0.306667	0.125194	0.253333	0.205275	0.397772	46	Bacteria(100);unclassified(100);unclassified(100);unclassified(100);unclassified(100);unclassified(100)
OTU0109	0.584957	0.001697	0.230548	0.249017	0.62875	45	Bacteria(100);Proteobacteria(100);Alphaproteobacteria(100);Alphaproteobacteria_order_incertae_sedis(100);Alphaproteobacteria_family_incertae_sedis(100);Rhizomicrobium(100)
OTU0110	-0.090231	0.651877	-0.142743	0.475404	0.16887	43	Bacteria(100);Bacteroidetes(100);Sphingobacteria(100);Sphingobacteriales(100);Chitinophagaceae(100);Niabella(100)
OTU0111	-0.007396	0.970501	0.107242	0.591813	0.107497	41	Bacteria(100);Bacteroidetes(100);Sphingobacteria(100);Sphingobacteriales(100);Sphingobacteriaceae(100);unclassified(100)
OTU0112	-0.051328	0.797456	0.171474	0.391241	0.178991	41	Bacteria(100);Proteobacteria(100);Alphaproteobacteria(100);Rhizobiales(100);Rhodobiaceae(100);Parvibaculum(100)
OTU0113	-0.180485	0.36683	0.008008	0.968062	0.180663	39	Bacteria(100);Proteobacteria(100);Gammaproteobacteria(100);Pseudomonadales(100);Moraxellaceae(100);Acinetobacter(100)
OTU0114	0.142061	0.477515	0.272692	0.172738	0.307477	34	Bacteria(100);Proteobacteria(100);Gammaproteobacteria(100);Xanthomonadales(100);Xanthomonadaceae(100);Rudaea(98)
OTU0115	-0.509256	0.007881	0.142592	0.475872	0.528842	34	Bacteria(100);Armatimonadetes(100);Armatimonadetes_gp5_class_incertae_sedis(100);Armatimonadetes_gp5_order_incetae_sedis(100);Armatimonadetes_gp5_family_incetae_sedis(100);Armatimonadetes_gp5(100)
OTU0116	0.253333	0.205275	-0.04	0.841481	0.256472	32	Eukaryota(100);unclassified(100);unclassified(100);unclassified(100);unclassified(100);unclassified(100)
OTU0117	0.143526	0.472985	0.223605	0.263557	0.265704	32	Bacteria(100);unclassified(100);unclassified(100);unclassified(100);unclassified(100);unclassified(100)
OTU0118	0.183421	0.359088	0.051032	0.798598	0.190388	32	Bacteria(100);Proteobacteria(100);Betaproteobacteria(100);unclassified(100);unclassified(100);unclassified(100)
OTU0119	0.315147	0.115087	0.074024	0.711293	0.323724	31	Bacteria(100);Bacteroidetes(100);Sphingobacteria(100);Sphingobacteriales(100);Chitinophagaceae(100);Flavihumibacter(100)
OTU0120	0.109948	0.582499	-0.050075	0.802297	0.120814	31	Bacteria(100);TM7(100);TM7_class_incertae_sedis(100);TM7_order_incertae_sedis(100);TM7_family_incertae_sedis(100);TM7_genus_incertae_sedis(100)
OTU0121	0.349267	0.08031	0.00308	0.987713	0.349281	31	Bacteria(100);Proteobacteria(100);Alphaproteobacteria(100);Rhodospirillales(100);Rhodospirillaceae(100);unclassified(100)
OTU0122	0.47726	0.013684	0.379311	0.055991	0.609634	30	Bacteria(100);Proteobacteria(100);Alphaproteobacteria(100);Rhizobiales(100);unclassified(100);unclassified(100)
OTU0123	0.376108	0.05827	0.095796	0.631953	0.388116	29	Bacteria(100);Actinobacteria(100);Actinobacteria(100);Acidimicrobiales(100);Iamiaceae(100);Iamia(100)
OTU0124	-0.041366	0.836141	-0.475169	0.014162	0.476967	29	Bacteria(100);Actinobacteria(100);Actinobacteria(100);Actinomycetales(100);Nocardiaceae(100);Gordonia(100)
OTU0125	0.48972	0.011105	0.442455	0.023611	0.659994	27	Bacteria(100);Proteobacteria(100);Alphaproteobacteria(100);Rhodospirillales(100);unclassified(100);unclassified(100)
OTU0126	0.150918	0.450495	-0.004312	0.982799	0.150979	26	Bacteria(100);Firmicutes(100);Bacilli(100);Bacillales(100);Paenibacillaceae_1(100);Paenibacillus(100)
OTU0127	-0.226667	0.257074	0.226667	0.257074	0.320555	26	Bacteria(100);Bacteroidetes(100);Sphingobacteria(100);Sphingobacteriales(100);Sphingobacteriaceae(100);Olivibacter(100)
OTU0128	0.16715	0.403297	-0.119076	0.551591	0.205227	26	Bacteria(100);Bacteroidetes(100);Sphingobacteria(100);Sphingobacteriales(100);Sphingobacteriaceae(100);Parapedobacter(100)
OTU0129	0.156757	0.433167	0.104505	0.601306	0.188398	25	Bacteria(100);Proteobacteria(100);Alphaproteobacteria(100);Sphingomonadales(100);Sphingomonadaceae(100);Sphingopyxis(100)
OTU0130	0.474929	0.014217	0.057287	0.774544	0.478372	25	Bacteria(100);Bacteroidetes(100);Sphingobacteria(100);Sphingobacteriales(100);Cytophagaceae(100);unclassified(100)
OTU0131	0.142931	0.474822	-0.541528	0.004275	0.560073	25	Bacteria(100);Actinobacteria(100);Actinobacteria(100);Actinomycetales(100);Microbacteriaceae(100);Leucobacter(64)
OTU0132	0.012936	0.948429	0.019096	0.923935	0.023065	25	Bacteria(100);Firmicutes(100);Bacilli(100);Bacillales(100);Paenibacillaceae_1(100);Paenibacillus(100)
OTU0133	0.238401	0.233259	0.274869	0.169335	0.363852	24	Bacteria(100);Bacteroidetes(100);Sphingobacteria(100);Sphingobacteriales(100);Chitinophagaceae(100);Ferruginibacter(100)
OTU0134	0.377258	0.057443	0.200909	0.315116	0.42742	24	Bacteria(100);Proteobacteria(100);Alphaproteobacteria(100);Caulobacterales(100);Caulobacteraceae(100);Phenylobacterium(100)
OTU0135	0.300451	0.133032	0.075657	0.705219	0.30983	24	Bacteria(100);Actinobacteria(100);Actinobacteria(100);Actinomycetales(100);Mycobacteriaceae(100);Mycobacterium(100)
OTU0136	0.096711	0.628703	-0.30738	0.124318	0.322235	23	Bacteria(100);Gemmatimonadetes(100);Gemmatimonadetes(100);Gemmatimonadales(100);Gemmatimonadaceae(100);Gemmatimonas(100)
OTU0137	-0.089492	0.654544	0.218922	0.273688	0.236507	23	Bacteria(100);Proteobacteria(96);unclassified(96);unclassified(96);unclassified(96);unclassified(96)
OTU0138	0.337555	0.091454	0.364482	0.067152	0.49678	23	Bacteria(100);Actinobacteria(100);Actinobacteria(100);Actinomycetales(100);Nocardioidaceae(100);Nocardioides(100)
OTU0139	0.219351	0.272749	-0.182883	0.360499	0.285589	22	Bacteria(100);TM7(100);TM7_class_incertae_sedis(100);TM7_order_incertae_sedis(100);TM7_family_incertae_sedis(100);TM7_genus_incertae_sedis(100)
OTU0140	0.226667	0.257074	-0.013333	0.946847	0.227058	22	Bacteria(100);TM7(100);TM7_class_incertae_sedis(100);TM7_order_incertae_sedis(100);TM7_family_incertae_sedis(100);TM7_genus_incertae_sedis(100)
OTU0141	0.415851	0.034608	0.443674	0.023185	0.608094	22	Bacteria(100);Planctomycetes(100);Planctomycetacia(100);Planctomycetales(100);Planctomycetaceae(100);Singulisphaera(96)
OTU0142	0.167134	0.403342	-0.221765	0.267507	0.277693	21	Bacteria(100);Proteobacteria(100);Alphaproteobacteria(100);Rhizobiales(100);Xanthobacteraceae(86);Xanthobacter(86)
OTU0143	-0.412695	0.036147	0.431952	0.027552	0.597411	21	Bacteria(100);Proteobacteria(100);Alphaproteobacteria(100);unclassified(96);unclassified(96);unclassified(96)
OTU0144	0.342673	0.086586	0.261272	0.191431	0.430915	20	Bacteria(100);Proteobacteria(100);Betaproteobacteria(100);Burkholderiales(100);unclassified(100);unclassified(100)
OTU0145	-0.002721	0.989143	-0.053885	0.787602	0.053954	20	Bacteria(100);Bacteroidetes(100);Flavobacteria(100);Flavobacteriales(100);Flavobacteriaceae(100);unclassified(100)
OTU0146	0.268337	0.179698	-0.11539	0.563972	0.292096	20	Bacteria(100);Actinobacteria(100);Actinobacteria(100);Actinomycetales(100);unclassified(100);unclassified(100)
OTU0147	0.18564	0.353305	-0.137566	0.491561	0.231055	20	Bacteria(100);unclassified(100);unclassified(100);unclassified(100);unclassified(100);unclassified(100)
OTU0148	-0.526148	0.005764	0.298598	0.13544	0.604973	20	Bacteria(100);Bacteroidetes(100);Sphingobacteria(100);Sphingobacteriales(100);Chitinophagaceae(100);unclassified(100)
OTU0149	-0.075022	0.707578	0.148554	0.457622	0.166423	19	Bacteria(100);Bacteroidetes(100);Sphingobacteria(100);Sphingobacteriales(100);Chitinophagaceae(79);unclassified(79)
OTU0150	0.165702	0.407383	0.409634	0.037691	0.441879	19	Bacteria(100);Bacteroidetes(100);Flavobacteria(100);Flavobacteriales(100);Flavobacteriaceae(100);unclassified(100)
OTU0151	0.428904	0.02879	0.035923	0.857453	0.430406	18	Bacteria(100);Proteobacteria(100);Alphaproteobacteria(100);Caulobacterales(100);Caulobacteraceae(100);Brevundimonas(100)
OTU0152	-0.019649	0.921736	-0.401769	0.0419	0.402249	18	Bacteria(100);Proteobacteria(100);Gammaproteobacteria(100);Xanthomonadales(100);Xanthomonadaceae(100);Luteimonas(95)
OTU0153	0.261806	0.190525	0.095796	0.631953	0.278781	18	Bacteria(100);Bacteroidetes(100);Sphingobacteria(100);Sphingobacteriales(100);Chitinophagaceae(100);unclassified(100)
OTU0154	0.181621	0.363823	-0.403943	0.040701	0.442895	18	Bacteria(100);unclassified(100);unclassified(100);unclassified(100);unclassified(100);unclassified(100)
OTU0155	0.12	0.548506	0.12	0.548506	0.169706	17	Bacteria(100);Proteobacteria(100);Deltaproteobacteria(100);unclassified(100);unclassified(100);unclassified(100)
OTU0156	-0.458579	0.018462	0.218111	0.27547	0.507806	17	Bacteria(100);Proteobacteria(100);Gammaproteobacteria(100);unclassified(100);unclassified(100);unclassified(100)
OTU0157	0.07322	0.714289	-0.046595	0.815782	0.086789	17	Bacteria(100);Firmicutes(100);Bacilli(100);Bacillales(100);Paenibacillaceae_1(100);unclassified
OTU0158	0.482718	0.012499	0.265648	0.184099	0.550986	17	Bacteria(100);Proteobacteria(100);Alphaproteobacteria(100);Rhizobiales(100);Hyphomicrobiaceae(100);Hyphomicrobium(100)
OTU0159	-0.481089	0.012843	0.044967	0.822106	0.483186	17	Bacteria(100);Firmicutes(100);Clostridia(100);Clostridiales(100);Lachnospiraceae(100);Clostridium_XlVa(100)
OTU0160	0.04	0.841481	0.093333	0.640738	0.101544	17	Bacteria(100);Proteobacteria(100);Gammaproteobacteria(100);Xanthomonadales(100);Sinobacteraceae(100);Alkanibacter(100)
OTU0161	-0.12751	0.523766	-0.162006	0.417924	0.206167	16	Bacteria(100);TM7(100);TM7_class_incertae_sedis(100);TM7_order_incertae_sedis(100);TM7_family_incertae_sedis(100);TM7_genus_incertae_sedis(100)
OTU0162	-0.093218	0.641153	0.186873	0.350116	0.208832	16	Bacteria(100);Chloroflexi(100);Thermomicrobia(63);unclassified;unclassified;unclassified
OTU0163	0.371621	0.061582	0.196883	0.324912	0.420553	16	Bacteria(100);Proteobacteria(100);Alphaproteobacteria(100);Rhizobiales(100);Xanthobacteraceae(69);Pseudolabrys(69)
OTU0164	-0.112125	0.575054	-0.365766	0.066123	0.382566	16	Bacteria(100);Actinobacteria(100);Actinobacteria(100);Actinomycetales(100);Microbacteriaceae(100);Microbacterium(100)
OTU0165	-0.289923	0.147166	-0.042897	0.83017	0.29308	15	Bacteria(100);Proteobacteria(100);Betaproteobacteria(100);Burkholderiales(100);Comamonadaceae(100);Comamonas(100)
OTU0166	0.391892	0.047703	0.167098	0.40344	0.42603	15	Bacteria(100);Actinobacteria(100);Actinobacteria(100);Actinomycetales(100);Microbacteriaceae(100);Leifsonia(80)
OTU0167	0.515979	0.006971	-0.024946	0.900739	0.516581	15	Bacteria(100);Proteobacteria(100);Alphaproteobacteria(100);Rhodospirillales(100);Acetobacteraceae(100);unclassified(100)
OTU0168	0.253333	0.205275	-0.04	0.841481	0.256472	14	Bacteria(100);Bacteroidetes(100);Sphingobacteria(100);Sphingobacteriales(100);Chitinophagaceae(100);Ferruginibacter(100)
OTU0169	-0.18883	0.345092	0.255666	0.201134	0.317839	14	Bacteria(100);Proteobacteria(100);Alphaproteobacteria(100);Rhodospirillales(100);Acetobacteraceae(100);unclassified
OTU0170	0.333653	0.095263	0.430537	0.028121	0.544689	14	Bacteria(100);unclassified(100);unclassified(100);unclassified(100);unclassified(100);unclassified(100)
OTU0171	0.394984	0.045823	-0.125699	0.529679	0.414503	14	Bacteria(100);TM7(100);TM7_class_incertae_sedis(100);TM7_order_incertae_sedis(100);TM7_family_incertae_sedis(100);TM7_genus_incertae_sedis(100)
OTU0172	-0.064816	0.745876	0	1	0.064816	14	Bacteria(100);Proteobacteria(100);Alphaproteobacteria(100);Rhizobiales(100);Rhizobiaceae(100);Kaistia(100)
OTU0173	-0.279273	0.162604	0.242901	0.224556	0.370127	14	Bacteria(100);Proteobacteria(100);Betaproteobacteria(100);Burkholderiales(100);Burkholderiaceae(100);unclassified
OTU0174	0.160774	0.421473	0.224837	0.260935	0.276405	13	Bacteria(100);Bacteroidetes(100);Sphingobacteria(100);Sphingobacteriales(100);Chitinophagaceae(100);unclassified(100)
OTU0175	0.360194	0.07068	0.273618	0.171284	0.452334	13	Bacteria(100);Verrucomicrobia(100);Opitutae(100);Opitutales(100);Opitutaceae(100);Opitutus(100)
OTU0176	-0.122034	0.541749	-0.025146	0.899944	0.124598	13	Bacteria(100);unclassified(100);unclassified(100);unclassified(100);unclassified(100);unclassified(100)
OTU0177	-0.019445	0.922548	-0.073613	0.712825	0.076138	13	Bacteria(100);Proteobacteria(100);Alphaproteobacteria(100);Sphingomonadales(100);Sphingomonadaceae(100);Sphingobium(70)
OTU0178	-0.182681	0.361029	0.171587	0.390928	0.250628	13	Bacteria(100);Bacteroidetes(100);Sphingobacteria(100);Sphingobacteriales(100);Chitinophagaceae(100);Flavisolibacter(100)
OTU0179	0.358805	0.071852	0.047686	0.811546	0.36196	13	Bacteria(100);Proteobacteria(100);Alphaproteobacteria(100);Rhizobiales(100);Hyphomicrobiaceae(100);Devosia(100)
OTU0180	0.226667	0.257074	-0.013333	0.946847	0.227058	12	Bacteria(100);Bacteroidetes(100);Sphingobacteria(100);Sphingobacteriales(100);Sphingobacteriaceae(100);Parapedobacter(100)
OTU0181	0.031803	0.873658	-0.22188	0.267258	0.224148	12	Bacteria(100);Proteobacteria(100);Alphaproteobacteria(100);Rhizobiales(100);unclassified(100);unclassified(100)
OTU0182	0.355427	0.074766	0.202661	0.310914	0.409145	12	Bacteria(100);Bacteroidetes(100);Sphingobacteria(100);Sphingobacteriales(100);Chitinophagaceae(100);Chitinophaga(100)
OTU0183	0.010472	0.958242	0.186645	0.350703	0.186939	12	Bacteria(100);Firmicutes(100);Bacilli(100);Bacillales(100);Paenibacillaceae_1(100);Cohnella(67)
OTU0184	0.080964	0.685611	0.1151	0.564955	0.140723	12	Bacteria(100);Proteobacteria(100);Alphaproteobacteria(100);Rhizobiales(100);Hyphomicrobiaceae(100);Hyphomicrobium(100)
OTU0185	-0.047223	0.813342	0.203709	0.30842	0.209111	12	Bacteria(100);Actinobacteria(100);Actinobacteria(100);Actinomycetales(100);unclassified(100);unclassified(100)
OTU0186	0.144758	0.469195	0.191573	0.33813	0.240115	12	Bacteria(100);Bacteroidetes(100);Sphingobacteria(100);Sphingobacteriales(100);Chitinophagaceae(100);Flavitalea(84)
OTU0187	-0.320891	0.108614	0.055965	0.779613	0.325734	12	Bacteria(100);Proteobacteria(100);unclassified;unclassified;unclassified;unclassified
OTU0188	0.066667	0.738883	-0.093333	0.640738	0.114698	12	Bacteria(100);Proteobacteria(100);Gammaproteobacteria(100);Xanthomonadales(100);Xanthomonadaceae(100);unclassified(100)
OTU0189	0.085054	0.67064	-0.281048	0.15995	0.293636	11	Bacteria(100);Bacteroidetes(100);Sphingobacteria(100);Sphingobacteriales(100);Sphingobacteriaceae(100);Parapedobacter(100)
OTU0190	-0.303711	0.128875	-0.170374	0.394285	0.348235	11	Bacteria(100);Gemmatimonadetes(100);Gemmatimonadetes(100);Gemmatimonadales(100);Gemmatimonadaceae(100);Gemmatimonas(100)
OTU0191	-0.105763	0.596934	-0.123513	0.536861	0.162608	11	Bacteria(100);unclassified(100);unclassified(100);unclassified(100);unclassified(100);unclassified(100)
OTU0192	0.011974	0.952257	0.015785	0.937094	0.019813	11	Bacteria(100);unclassified(100);unclassified(100);unclassified(100);unclassified(100);unclassified(100)
OTU0193	0.365283	0.066509	-0.043735	0.826902	0.367892	11	Bacteria(100);Actinobacteria(100);Actinobacteria(100);Actinomycetales(100);Nocardioidaceae(82);Aeromicrobium(82)
OTU0194	0.309704	0.121497	0.351614	0.078162	0.468561	11	Bacteria(100);Actinobacteria(100);Actinobacteria(100);Solirubrobacterales(73);unclassified(73);unclassified(73)
OTU0195	-0.434892	0.026399	0.338551	0.090502	0.551133	11	Bacteria(100);Bacteroidetes(100);Sphingobacteria(100);Sphingobacteriales(100);Chitinophagaceae(100);Chitinophaga(100)
OTU0196	0.088176	0.659301	-0.00762	0.969607	0.088504	10	Bacteria(100);Proteobacteria(100);Alphaproteobacteria(100);Rhizobiales(100);Bradyrhizobiaceae(100);unclassified(80)
OTU0197	0.082096	0.681455	-0.145701	0.466304	0.167238	10	Bacteria(100);unclassified(100);unclassified(100);unclassified(100);unclassified(100);unclassified(100)
OTU0198	0.122774	0.539302	0.42527	0.030324	0.442638	10	Bacteria(100);Bacteroidetes(100);Sphingobacteria(100);Sphingobacteriales(100);Chitinophagaceae(100);Chitinophaga(100)
OTU0199	-0.013333	0.946847	-0.173333	0.386125	0.173845	10	Bacteria(100);Proteobacteria(100);Alphaproteobacteria(100);Rhizobiales(100);Bradyrhizobiaceae(100);Bradyrhizobium(100)
OTU0200	0.325427	0.103709	0.021364	0.914932	0.326127	10	Bacteria(100);Proteobacteria(100);Alphaproteobacteria(100);Rhodobacterales(100);Rhodobacteraceae(100);Rhodobacter(70)
OTU0201	0.034291	0.863868	0.290109	0.146906	0.292129	10	Bacteria(100);Proteobacteria(100);Alphaproteobacteria(100);unclassified(70);unclassified(70);unclassified(70)
OTU0202	-0.289923	0.147166	-0.042897	0.83017	0.29308	10	Bacteria(100);Planctomycetes(100);Planctomycetacia(100);Planctomycetales(100);Planctomycetaceae(100);Singulisphaera(100)
OTU0203	-0.385332	0.051895	0.255902	0.200718	0.462565	9	Bacteria(100);Bacteroidetes(100);Sphingobacteria(100);Sphingobacteriales(100);Sphingobacteriaceae(100);Mucilaginibacter(100)
OTU0204	-0.131649	0.510381	-0.383853	0.052879	0.405801	9	Bacteria(100);TM7(100);TM7_class_incertae_sedis(100);TM7_order_incertae_sedis(100);TM7_family_incertae_sedis(100);TM7_genus_incertae_sedis(100)
OTU0205	-0.15849	0.428097	0.542047	0.004231	0.564743	9	Bacteria(100);Proteobacteria(100);Alphaproteobacteria(100);Alphaproteobacteria_order_incertae_sedis(100);Alphaproteobacteria_family_incertae_sedis(100);Rhizomicrobium(100)
OTU0206	0.093333	0.640738	-0.226667	0.257074	0.24513	9	Bacteria(100);Bacteroidetes(100);Sphingobacteria(100);Sphingobacteriales(100);Chitinophagaceae(100);Ferruginibacter(100)
OTU0207	0.122774	0.539302	0.42527	0.030324	0.442638	9	Bacteria(100);Bacteroidetes(100);Sphingobacteria(100);Sphingobacteriales(100);Sphingobacteriaceae(100);Pedobacter(100)
OTU0208	0.181942	0.362976	0.053991	0.787196	0.189784	9	Bacteria(100);Proteobacteria(100);Alphaproteobacteria(100);Rhodobacterales(100);Rhodobacteraceae(100);Paracoccus(100)
OTU0209	0.24111	0.227992	0.028844	0.885325	0.242829	9	Bacteria(100);Proteobacteria(100);Gammaproteobacteria(100);Xanthomonadales(100);Xanthomonadaceae(100);Dokdonella(100)
OTU0210	0.30738	0.124318	-0.063447	0.751065	0.31386	9	Bacteria(100);Actinobacteria(100);Actinobacteria(100);Actinomycetales(100);Propionibacteriaceae(100);unclassified(100)
OTU0211	-0.133128	0.505641	0.081356	0.684169	0.156019	8	Bacteria(100);Proteobacteria(100);Alphaproteobacteria(100);Sphingomonadales(100);Sphingomonadaceae(100);Novosphingobium(100)
OTU0212	0.146667	0.463355	0.04	0.841481	0.152023	8	Bacteria(100);Bacteroidetes(100);Sphingobacteria(100);Sphingobacteriales(100);Chitinophagaceae(100);Niastella(100)
OTU0213	-0.359123	0.071582	0.247013	0.216807	0.435872	8	Bacteria(100);Proteobacteria(100);Gammaproteobacteria(100);Pseudomonadales(100);Moraxellaceae(100);Acinetobacter(100)
OTU0214	0.064771	0.746048	-0.158934	0.426805	0.171626	8	Bacteria(100);Bacteroidetes(100);Flavobacteria(100);Flavobacteriales(100);unclassified(100);unclassified(100)
OTU0215	0.2	0.317311	-0.066667	0.738883	0.210819	8	Bacteria(100);Firmicutes(100);Bacilli(100);Bacillales(100);unclassified(100);unclassified(100)
OTU0216	0.04	0.841481	0.093333	0.640738	0.101544	8	Bacteria(100);unclassified(100);unclassified(100);unclassified(100);unclassified(100);unclassified(100)
OTU0217	-0.007453	0.970276	-0.476465	0.013864	0.476523	8	Bacteria(100);Proteobacteria(100);Alphaproteobacteria(100);Rhizobiales(100);Bradyrhizobiaceae(100);unclassified(100)
OTU0218	0.013333	0.946847	-0.146667	0.463355	0.147271	7	Bacteria(100);Verrucomicrobia(100);Verrucomicrobiae(100);Verrucomicrobiales(100);Verrucomicrobiaceae(100);unclassified(100)
OTU0219	0.427271	0.029471	0.087087	0.663246	0.436056	7	Bacteria(100);Gemmatimonadetes(100);Gemmatimonadetes(100);Gemmatimonadales(100);Gemmatimonadaceae(100);Gemmatimonas(100)
OTU0220	-0.166934	0.403904	-0.040039	0.841326	0.171668	7	Bacteria(100);Bacteroidetes(100);Sphingobacteria(100);Sphingobacteriales(100);Chitinophagaceae(100);Chitinophaga(100)
OTU0221	0.149681	0.454216	-0.069125	0.729623	0.164872	7	Bacteria(100);Chloroflexi(86);unclassified(86);unclassified(86);unclassified(86);unclassified(86)
OTU0222	-0.116117	0.561519	-0.38829	0.04997	0.405281	7	Bacteria(100);Proteobacteria(100);Gammaproteobacteria(100);unclassified(100);unclassified(100);unclassified(100)
OTU0223	-0.000544	0.997829	-0.377741	0.057099	0.377741	7	Bacteria(100);Proteobacteria(100);Alphaproteobacteria(100);Sphingomonadales(100);Sphingomonadaceae(100);Sphingomonas(100)
OTU0224	0.253333	0.205275	-0.04	0.841481	0.256472	6	Bacteria(100);Chlamydiae(100);Chlamydiae(100);Chlamydiales(100);Parachlamydiaceae(100);Parachlamydia(100)
OTU0225	0.004472	0.982163	-0.091914	0.645823	0.092023	6	Bacteria(100);Acidobacteria(100);Acidobacteria_Gp3(100);unclassified(100);unclassified(100);unclassified(100)
OTU0226	-0.153382	0.443135	0.31354	0.116952	0.349046	6	Bacteria(100);Proteobacteria(100);Alphaproteobacteria(100);Caulobacterales(100);Caulobacteraceae(100);Caulobacter(100)
OTU0227	0.396247	0.045071	-0.113213	0.571348	0.412103	6	Bacteria(100);Proteobacteria(100);Alphaproteobacteria(100);Rhizobiales(100);Rhizobiales_incertae_sedis(100);Bauldia(100)
OTU0228	-0.28	0.161513	0.28	0.161513	0.39598	6	Bacteria(100);Bacteroidetes(100);Bacteroidia(100);Bacteroidales(100);Porphyromonadaceae(100);Dysgonomonas(100)
OTU0229	0.333333	0.095581	0.2	0.317311	0.38873	6	Bacteria(100);Proteobacteria(100);Betaproteobacteria(100);unclassified(100);unclassified(100);unclassified(100)
OTU0230	0.117596	0.556544	0.154576	0.439592	0.194224	5	Bacteria(100);Proteobacteria(100);Alphaproteobacteria(100);Caulobacterales(100);Caulobacteraceae(100);Phenylobacterium(100)
OTU0231	-0.208821	0.296437	0.026488	0.894638	0.210494	5	Bacteria(100);Actinobacteria(100);Actinobacteria(100);Actinomycetales(100);Micromonosporaceae(100);Dactylosporangium(100)
OTU0232	0.333333	0.095581	0.2	0.317311	0.38873	5	Bacteria(100);unclassified(100);unclassified(100);unclassified(100);unclassified(100);unclassified(100)
OTU0233	0.333333	0.095581	0.2	0.317311	0.38873	5	Bacteria(100);Bacteroidetes(100);Sphingobacteria(100);Sphingobacteriales(100);Sphingobacteriaceae(100);Olivibacter(100)
OTU0234	0.333333	0.095581	0.2	0.317311	0.38873	5	Bacteria(100);Proteobacteria(100);Deltaproteobacteria(100);Myxococcales(100);Polyangiaceae(100);Sorangium(100)
OTU0235	0.146667	0.463355	0.04	0.841481	0.152023	5	Bacteria(100);Proteobacteria(100);Betaproteobacteria(100);Burkholderiales(100);unclassified(100);unclassified(100)
OTU0236	0.425639	0.030166	0.161656	0.418931	0.455303	5	Bacteria(100);Proteobacteria(100);Alphaproteobacteria(100);Rhizobiales(100);unclassified(100);unclassified(100)
OTU0237	-0.2	0.317311	-0.12	0.548506	0.233238	5	Bacteria(100);Bacteroidetes(100);Sphingobacteria(100);Sphingobacteriales(100);Sphingobacteriaceae(100);unclassified(100)
OTU0238	-0.147222	0.461664	0.322164	0.107219	0.354208	5	Bacteria(100);Planctomycetes(100);Planctomycetacia(100);Planctomycetales(100);Planctomycetaceae(100);Planctomyces(100)
OTU0239	0.28	0.161513	0.306667	0.125194	0.415264	5	Bacteria(100);Proteobacteria(100);Gammaproteobacteria(100);unclassified(100);unclassified(100);unclassified(100)
OTU0240	0.013333	0.946847	-0.146667	0.463355	0.147271	5	Bacteria(100);Proteobacteria(100);Alphaproteobacteria(100);Rhizobiales(100);Xanthobacteraceae(100);Pseudolabrys(100)
OTU0241	-0.045116	0.82153	-0.366842	0.06527	0.369606	5	Bacteria(100);Proteobacteria(100);Gammaproteobacteria(100);Xanthomonadales(100);Sinobacteraceae(100);unclassified(100)
OTU0242	0.253333	0.205275	-0.04	0.841481	0.256472	5	Bacteria(100);Proteobacteria(100);Alphaproteobacteria(100);Rhodospirillales(100);Rhodospirillaceae(100);Azospirillum(100)
OTU0243	-0.269188	0.178321	0.081927	0.682074	0.281379	5	Bacteria(100);Proteobacteria(100);Alphaproteobacteria(100);unclassified(100);unclassified(100);unclassified(100)
OTU0244	0.016271	0.935159	-0.254422	0.203333	0.254942	5	Eukaryota(100);Zea(100);unclassified(100);unclassified(100);unclassified(100);unclassified(100)
OTU0245	0.290109	0.146906	0.384816	0.052236	0.48192	5	Bacteria(100);unclassified(100);unclassified(100);unclassified(100);unclassified(100);unclassified(100)
OTU0246	0.04	0.841481	0.093333	0.640738	0.101544	5	Bacteria(100);Verrucomicrobia(100);Subdivision3(100);Subdivision3_order_incertae_sedis(100);Subdivision3_family_incertae_sedis(100);3_genus_incertae_sedis(100)
OTU0247	0.144222	0.470842	0.062866	0.75327	0.157328	5	Eukaryota(100);unclassified(100);unclassified(100);unclassified(100);unclassified(100);unclassified(100)
OTU0248	0.181202	0.36493	-0.011094	0.955764	0.181541	5	Bacteria(100);Chloroflexi(100);Thermomicrobia(100);Sphaerobacterales(100);Sphaerobacteraceae(100);Sphaerobacter(100)
OTU0249	0.051772	0.795743	-0.122034	0.541749	0.132562	5	Bacteria(100);Bacteroidetes(100);Sphingobacteria(100);Sphingobacteriales(100);Chitinophagaceae(100);Ferruginibacter(100)
OTU0250	-0.28	0.161513	0.28	0.161513	0.39598	4	Bacteria(100);Gemmatimonadetes(100);Gemmatimonadetes(100);Gemmatimonadales(100);Gemmatimonadaceae(100);Gemmatimonas(100)
OTU0251	0.162744	0.415805	0.137162	0.492832	0.212836	4	Bacteria(100);Proteobacteria(100);Gammaproteobacteria(100);Xanthomonadales(100);Sinobacteraceae(100);Singularimonas(100)
OTU0252	0.420833	0.032286	0.108721	0.586712	0.43465	4	Bacteria(100);Proteobacteria(100);unclassified(100);unclassified(100);unclassified(100);unclassified(100)
OTU0253	0.2	0.317311	-0.066667	0.738883	0.210819	4	Bacteria(100);Bacteroidetes(100);Sphingobacteria(100);Sphingobacteriales(100);Sphingobacteriaceae(100);unclassified(100)
OTU0254	0.107242	0.591813	-0.159014	0.426573	0.191798	4	Bacteria(100);Proteobacteria(100);Alphaproteobacteria(100);Rhizobiales(100);unclassified(100);unclassified(100)
OTU0255	0.165466	0.408051	-0.159478	0.425223	0.229809	4	Bacteria(100);Proteobacteria(100);Betaproteobacteria(100);Burkholderiales(100);Comamonadaceae(100);Hydrogenophaga(100)
OTU0256	-0.173333	0.386125	-0.306667	0.125194	0.352263	4	Bacteria(100);TM7(100);TM7_class_incertae_sedis(100);TM7_order_incertae_sedis(100);TM7_family_incertae_sedis(100);TM7_genus_incertae_sedis(100)
OTU0257	0.306667	0.125194	0.253333	0.205275	0.397772	4	Bacteria(100);Firmicutes(100);Bacilli(100);Bacillales(100);Pasteuriaceae(100);Pasteuria(100)
OTU0258	0.04	0.841481	0.093333	0.640738	0.101544	4	Eukaryota(100);unclassified(100);unclassified(100);unclassified(100);unclassified(100);unclassified(100)
OTU0259	-0.151858	0.447678	-0.187237	0.349177	0.241078	4	Bacteria(100);TM7(100);TM7_class_incertae_sedis(100);TM7_order_incertae_sedis(100);TM7_family_incertae_sedis(100);TM7_genus_incertae_sedis(100)
OTU0260	0.24111	0.227992	0.028844	0.885325	0.242829	4	Bacteria(100);Bacteroidetes(100);Sphingobacteria(100);Sphingobacteriales(100);Chitinophagaceae(100);unclassified(100)
OTU0261	-0.253333	0.205275	0.066667	0.738883	0.261958	4	Bacteria(100);Verrucomicrobia(100);Verrucomicrobiae(100);Verrucomicrobiales(100);unclassified(100);unclassified(100)
OTU0262	0.226667	0.257074	-0.013333	0.946847	0.227058	4	Bacteria(100);Bacteroidetes(100);Sphingobacteria(100);Sphingobacteriales(100);Sphingobacteriaceae(100);unclassified(100)
OTU0263	-0.122034	0.541749	-0.025146	0.899944	0.124598	4	Bacteria(100);Firmicutes(100);Bacilli(100);Bacillales(100);Paenibacillaceae_1(100);unclassified
OTU0264	0.110262	0.58142	-0.163238	0.414392	0.196988	4	Bacteria(100);Verrucomicrobia(100);Opitutae(100);Opitutales(100);Opitutaceae(100);Opitutus(100)
OTU0265	-0.034022	0.864925	0.181942	0.362976	0.185095	4	Bacteria(100);Proteobacteria(100);Alphaproteobacteria(100);Rhodospirillales(100);Rhodospirillaceae(100);Azospirillum(100)
OTU0266	0.338007	0.091021	0.437613	0.025367	0.55295	4	Bacteria(100);Bacteroidetes(100);Sphingobacteria(100);Sphingobacteriales(100);Chitinophagaceae(100);unclassified(100)
OTU0267	-0.181942	0.362976	0.274392	0.170076	0.329232	3	Bacteria(100);Planctomycetes(100);Planctomycetacia(100);Planctomycetales(100);Planctomycetaceae(100);Singulisphaera(100)
OTU0268	0.226667	0.257074	-0.013333	0.946847	0.227058	3	Bacteria(100);unclassified(100);unclassified(100);unclassified(100);unclassified(100);unclassified(100)
OTU0269	0.085054	0.67064	-0.281048	0.15995	0.293636	3	Bacteria(100);Bacteroidetes(100);Flavobacteria(100);Flavobacteriales(100);Flavobacteriaceae(100);unclassified(100)
OTU0270	0.41949	0.032899	0.154614	0.439481	0.447077	3	Bacteria(100);Proteobacteria(100);Alphaproteobacteria(100);Sphingomonadales(100);Sphingomonadaceae(100);Sphingomonas(100)
OTU0271	0.362404	0.068844	0.125732	0.529571	0.383595	3	Bacteria(100);Proteobacteria(100);Alphaproteobacteria(100);Rhizobiales(100);unclassified(100);unclassified(100)
OTU0272	0.253333	0.205275	-0.04	0.841481	0.256472	3	Bacteria(100);Proteobacteria(100);Gammaproteobacteria(100);Legionellales(100);Legionellaceae(100);Legionella(100)
OTU0273	-0.093333	0.640738	-0.333333	0.095581	0.346153	3	Bacteria(100);Proteobacteria(100);Gammaproteobacteria(100);unclassified(100);unclassified(100);unclassified(100)
OTU0274	-0.093333	0.640738	-0.333333	0.095581	0.346153	3	Bacteria(100);Verrucomicrobia(100);Spartobacteria(100);Spartobacteria_order_incertae_sedis(100);Spartobacteria_family_incertae_sedis(100);unclassified(100)
OTU0275	0.04	0.841481	0.093333	0.640738	0.101544	3	Bacteria(100);Proteobacteria(100);Gammaproteobacteria(100);Xanthomonadales(100);Xanthomonadaceae(100);unclassified(100)
OTU0276	0.04	0.841481	0.093333	0.640738	0.101544	3	Bacteria(100);Bacteroidetes(100);Sphingobacteria(100);Sphingobacteriales(100);Chitinophagaceae(100);Parasegetibacter(100)
OTU0277	-0.093333	0.640738	-0.333333	0.095581	0.346153	3	Bacteria(100);Proteobacteria(100);unclassified(100);unclassified(100);unclassified(100);unclassified(100)
OTU0278	-0.04	0.841481	-0.253333	0.205275	0.256472	3	Bacteria(100);unclassified(100);unclassified(100);unclassified(100);unclassified(100);unclassified(100)
OTU0279	-0.28	0.161513	0.28	0.161513	0.39598	3	Bacteria(100);Bacteroidetes(100);Flavobacteria(100);Flavobacteriales(100);Flavobacteriaceae(100);unclassified(100)
OTU0280	0.102065	0.609824	-0.16567	0.407471	0.194587	3	Bacteria(100);Proteobacteria(100);Gammaproteobacteria(100);unclassified(67);unclassified(67);unclassified(67)
OTU0281	-0.28	0.161513	0.28	0.161513	0.39598	3	Bacteria(100);unclassified(100);unclassified(100);unclassified(100);unclassified(100);unclassified(100)
OTU0282	0.423791	0.030967	0.402343	0.041581	0.584361	3	Bacteria(100);Planctomycetes(100);Planctomycetacia(100);Planctomycetales(100);Planctomycetaceae(100);unclassified(100)
OTU0283	-0.023667	0.905801	-0.31433	0.116032	0.31522	3	Bacteria(100);Chloroflexi(100);Thermomicrobia(100);Sphaerobacterales(100);Sphaerobacteraceae(100);Sphaerobacter(100)
OTU0284	0.420833	0.032286	0.108721	0.586712	0.43465	3	Bacteria(100);Actinobacteria(100);Actinobacteria(100);Acidimicrobiales(100);Iamiaceae(100);Iamia(100)
OTU0285	-0.132438	0.507849	-0.201429	0.313865	0.241068	3	Bacteria(100);Proteobacteria(100);Alphaproteobacteria(100);Rhizobiales(100);Hyphomicrobiaceae(100);Devosia(100)
OTU0286	-0.066667	0.738883	-0.2	0.317311	0.210819	3	Bacteria(100);Chloroflexi(100);unclassified(100);unclassified(100);unclassified(100);unclassified(100)
OTU0287	0.2	0.317311	-0.066667	0.738883	0.210819	3	Bacteria(100);Proteobacteria(100);Deltaproteobacteria(100);Myxococcales(100);Polyangiaceae(100);Sorangium(100)
OTU0288	0.107242	0.591813	-0.159014	0.426573	0.191798	3	Bacteria(100);Chloroflexi(100);unclassified(100);unclassified(100);unclassified(100);unclassified(100)
OTU0289	-0.033282	0.867834	0.161233	0.420148	0.164632	3	Bacteria(100);Proteobacteria(100);Alphaproteobacteria(100);Rhizobiales(100);unclassified(100);unclassified(100)
OTU0290	0.03698	0.853307	0.251464	0.208638	0.254169	3	Bacteria(100);Proteobacteria(100);Alphaproteobacteria(100);Rhizobiales(100);unclassified(100);unclassified(100)
OTU0291	-0.125046	0.531819	-0.159542	0.425039	0.202707	3	Bacteria(100);Actinobacteria(100);Actinobacteria(100);Actinomycetales(100);unclassified(100);unclassified(100)
OTU0292	0.026626	0.894092	0.261079	0.191759	0.262433	3	Bacteria(100);Bacteroidetes(100);Sphingobacteria(100);Sphingobacteriales(100);Cytophagaceae(100);Leadbetterella(100)
OTU0293	0.146667	0.463355	0.04	0.841481	0.152023	3	Bacteria(100);Bacteroidetes(100);Sphingobacteria(100);Sphingobacteriales(100);Chitinophagaceae(100);unclassified(100)
OTU0294	-0.013313	0.946929	0.061387	0.758894	0.062814	3	Bacteria(100);unclassified(100);unclassified(100);unclassified(100);unclassified(100);unclassified(100)
OTU0295	0.146667	0.463355	0.04	0.841481	0.152023	3	Bacteria(100);Verrucomicrobia(100);Opitutae(100);Opitutales(100);Opitutaceae(100);Opitutus(100)
OTU0296	0.141062	0.480617	-0.233461	0.243088	0.272768	3	Bacteria(100);Actinobacteria(100);Actinobacteria(100);Actinomycetales(100);Mycobacteriaceae(100);Mycobacterium(100)
OTU0297	-0.013333	0.946847	-0.173333	0.386125	0.173845	3	Bacteria(100);Proteobacteria(100);Deltaproteobacteria(100);Myxococcales(100);Polyangiaceae(100);unclassified(100)
OTU0298	-0.253333	0.205275	0.066667	0.738883	0.261958	3	Bacteria(100);Bacteroidetes(100);Sphingobacteria(100);Sphingobacteriales(100);unclassified(100);unclassified(100)
OTU0299	0.011094	0.955764	-0.133128	0.505641	0.133589	3	Bacteria(100);Proteobacteria(100);Betaproteobacteria(100);Methylophilales(100);Methylophilaceae(100);Methylophilus(100)
OTU0300	0.253333	0.205275	-0.04	0.841481	0.256472	2	Bacteria(100);Chlamydiae(100);Chlamydiae(100);Chlamydiales(100);unclassified(100);unclassified(100)
OTU0301	0.333333	0.095581	0.2	0.317311	0.38873	2	Bacteria(100);Proteobacteria(100);Gammaproteobacteria(100);unclassified(100);unclassified(100);unclassified(100)
OTU0302	-0.066667	0.738883	-0.2	0.317311	0.210819	2	Bacteria(100);unclassified(100);unclassified(100);unclassified(100);unclassified(100);unclassified(100)
OTU0303	-0.2	0.317311	-0.12	0.548506	0.233238	2	Bacteria(100);Proteobacteria(100);unclassified(100);unclassified(100);unclassified(100);unclassified(100)
OTU0304	-0.013333	0.946847	-0.173333	0.386125	0.173845	2	Bacteria(100);Firmicutes(100);Bacilli(100);Bacillales(100);Paenibacillaceae_1(100);unclassified
OTU0305	0.093333	0.640738	-0.226667	0.257074	0.24513	2	Bacteria(100);TM7(100);TM7_class_incertae_sedis(100);TM7_order_incertae_sedis(100);TM7_family_incertae_sedis(100);TM7_genus_incertae_sedis(100)
OTU0306	0.224099	0.262503	0.282527	0.157763	0.360613	2	Bacteria(100);unclassified(100);unclassified(100);unclassified(100);unclassified(100);unclassified(100)
OTU0307	0.253333	0.205275	-0.04	0.841481	0.256472	2	Bacteria(100);Proteobacteria(100);Gammaproteobacteria(100);unclassified(100);unclassified(100);unclassified(100)
OTU0308	0.333333	0.095581	0.2	0.317311	0.38873	2	Bacteria(100);Bacteroidetes(100);Sphingobacteria(100);Sphingobacteriales(100);Cytophagaceae(100);Leadbetterella(100)
OTU0309	-0.066667	0.738883	-0.2	0.317311	0.210819	2	Bacteria(100);Chlamydiae(100);Chlamydiae(100);Chlamydiales(100);Parachlamydiaceae(100);Parachlamydia(100)
OTU0310	-0.093333	0.640738	-0.333333	0.095581	0.346153	2	Bacteria(100);Proteobacteria(100);Alphaproteobacteria(100);Rhizobiales(100);unclassified(100);unclassified(100)
OTU0311	-0.333333	0.095581	0.173333	0.386125	0.375707	2	Bacteria(100);Proteobacteria(100);Betaproteobacteria(100);Rhodocyclales(100);Rhodocyclaceae(100);Shinella(100)
OTU0312	-0.333333	0.095581	0.173333	0.386125	0.375707	2	Bacteria(100);Bacteroidetes(100);Sphingobacteria(100);Sphingobacteriales(100);Chitinophagaceae(100);unclassified(100)
OTU0313	-0.12	0.548506	0.333333	0.095581	0.354275	2	Bacteria(100);Actinobacteria(100);Actinobacteria(100);Actinomycetales(100);Microbacteriaceae(100);unclassified(100)
OTU0314	-0.12	0.548506	0.333333	0.095581	0.354275	2	Bacteria(100);Proteobacteria(100);Alphaproteobacteria(100);Rhizobiales(100);Rhizobiales_incertae_sedis(100);Bauldia(100)
OTU0315	0.420833	0.032286	0.108721	0.586712	0.43465	2	Bacteria(100);Verrucomicrobia(100);unclassified(100);unclassified(100);unclassified(100);unclassified(100)
OTU0316	-0.226667	0.257074	0.226667	0.257074	0.320555	2	Bacteria(100);Proteobacteria(100);Gammaproteobacteria(100);Xanthomonadales(100);Xanthomonadaceae(100);Rudaea(100)
OTU0317	0.144222	0.470842	0.062866	0.75327	0.157328	2	Eukaryota(100);Zea(100);unclassified(100);unclassified(100);unclassified(100);unclassified(100)
OTU0318	0.226667	0.257074	-0.013333	0.946847	0.227058	2	Bacteria(100);Actinobacteria(100);Actinobacteria(100);Acidimicrobiales(100);Iamiaceae(100);Iamia(100)
OTU0319	0.2	0.317311	-0.066667	0.738883	0.210819	2	Bacteria(100);Bacteroidetes(100);Flavobacteria(100);Flavobacteriales(100);unclassified(100);unclassified(100)
OTU0320	0.363883	0.067636	0.20265	0.31094	0.416507	2	Bacteria(100);unclassified(100);unclassified(100);unclassified(100);unclassified(100);unclassified(100)
OTU0321	0.217442	0.276943	0.034761	0.862018	0.220203	2	Bacteria(100);Proteobacteria(100);Alphaproteobacteria(100);Rhodospirillales(100);Acetobacteraceae(100);unclassified(100)
OTU0322	0.062866	0.75327	0.085794	0.667946	0.106361	2	Bacteria(100);Actinobacteria(100);Actinobacteria(100);Acidimicrobiales(100);Iamiaceae(100);Iamia(100)
OTU0323	0.2	0.317311	-0.066667	0.738883	0.210819	2	Bacteria(100);Bacteroidetes(100);Sphingobacteria(100);Sphingobacteriales(100);Chitinophagaceae(100);Niabella(100)
OTU0324	0.121294	0.544201	-0.071002	0.722584	0.140547	2	Bacteria(100);Proteobacteria(100);Betaproteobacteria(100);Burkholderiales(100);unclassified(100);unclassified(100)
OTU0325	0.286965	0.151337	0.00074	0.997049	0.286966	2	Bacteria(100);Actinobacteria(100);Actinobacteria(100);Actinomycetales(100);Microbacteriaceae(100);unclassified(100)
OTU0326	-0.013333	0.946847	-0.173333	0.386125	0.173845	2	Bacteria(100);Actinobacteria(100);Actinobacteria(100);Actinomycetales(100);unclassified(100);unclassified(100)
OTU0327	0.253333	0.205275	-0.04	0.841481	0.256472	2	Bacteria(100);Proteobacteria(100);Gammaproteobacteria(100);unclassified(100);unclassified(100);unclassified(100)
OTU0328	0.013333	0.946847	-0.146667	0.463355	0.147271	2	Bacteria(100);Bacteroidetes(100);Sphingobacteria(100);Sphingobacteriales(100);Chitinophagaceae(100);Ferruginibacter(100)
OTU0329	0.173333	0.386125	0.013333	0.946847	0.173845	2	Bacteria(100);Bacteroidetes(100);Sphingobacteria(100);Sphingobacteriales(100);Sphingobacteriaceae(100);Parapedobacter(100)
OTU0330	-0.146667	0.463355	-0.28	0.161513	0.316087	2	Bacteria(100);TM7(100);TM7_class_incertae_sedis(100);TM7_order_incertae_sedis(100);TM7_family_incertae_sedis(100);TM7_genus_incertae_sedis(100)
OTU0331	0.173333	0.386125	0.013333	0.946847	0.173845	2	Bacteria(100);Proteobacteria(100);Gammaproteobacteria(100);Xanthomonadales(100);Xanthomonadaceae(100);unclassified(100)
OTU0332	-0.253333	0.205275	0.066667	0.738883	0.261958	2	Bacteria(100);Firmicutes(100);Negativicutes(100);Selenomonadales(100);Veillonellaceae(100);Sporomusa(100)
OTU0333	0.066667	0.738883	-0.093333	0.640738	0.114698	2	Bacteria(100);Bacteroidetes(100);Sphingobacteria(100);Sphingobacteriales(100);Chitinophagaceae(100);unclassified(100)
OTU0334	-0.253333	0.205275	0.066667	0.738883	0.261958	2	Bacteria(100);Actinobacteria(100);Actinobacteria(100);Actinomycetales(100);Microbacteriaceae(100);unclassified(100)
OTU0335	-0.137566	0.491561	-0.385332	0.051895	0.409151	2	Bacteria(100);Actinobacteria(100);Actinobacteria(100);Actinomycetales(100);Propionibacteriaceae(100);Tessaracoccus(100)
OTU0336	0.146667	0.463355	0.04	0.841481	0.152023	2	Bacteria(100);Verrucomicrobia(100);Verrucomicrobiae(100);Verrucomicrobiales(100);Verrucomicrobiaceae(100);unclassified(100)
OTU0337	-0.093333	0.640738	-0.333333	0.095581	0.346153	2	Bacteria(100);TM7(100);TM7_class_incertae_sedis(100);TM7_order_incertae_sedis(100);TM7_family_incertae_sedis(100);TM7_genus_incertae_sedis(100)
OTU0338	-0.146667	0.463355	-0.28	0.161513	0.316087	2	Bacteria(100);Bacteroidetes(100);Bacteroidia(100);Bacteroidales(100);Porphyromonadaceae(100);Proteiniphilum(100)
OTU0339	-0.093333	0.640738	-0.333333	0.095581	0.346153	2	Bacteria(100);Firmicutes(100);Bacilli(100);Bacillales(100);Paenibacillaceae_1(100);Cohnella(100)
OTU0340	-0.093333	0.640738	-0.333333	0.095581	0.346153	2	Bacteria(100);unclassified(100);unclassified(100);unclassified(100);unclassified(100);unclassified(100)
OTU0341	0.271433	0.174728	0.01775	0.929279	0.272013	2	Bacteria(100);Actinobacteria(100);Actinobacteria(100);Acidimicrobiales(100);unclassified;unclassified
OTU0342	0.28	0.161513	0.306667	0.125194	0.415264	2	Bacteria(100);Proteobacteria(100);Alphaproteobacteria(100);Rhizobiales(100);unclassified(100);unclassified(100)
OTU0343	0.323945	0.105291	0.22262	0.265666	0.393065	2	Bacteria(100);Acidobacteria(100);Acidobacteria_Gp4(100);Acidobacteria_Gp4_order_incertae_sedis(100);Acidobacteria_Gp4_family_incertae_sedis(100);Gp4(100)
OTU0344	0.253333	0.205275	-0.04	0.841481	0.256472	2	Bacteria(100);Proteobacteria(100);Deltaproteobacteria(100);Bdellovibrionales(100);Bdellovibrionaceae(100);Bdellovibrio(100)
OTU0345	0.253333	0.205275	-0.04	0.841481	0.256472	2	Bacteria(100);Actinobacteria(100);Actinobacteria(100);Acidimicrobiales(100);unclassified(100);unclassified(100)
OTU0346	-0.12	0.548506	0.333333	0.095581	0.354275	1	Bacteria(100);Bacteroidetes(100);Sphingobacteria(100);Sphingobacteriales(100);Sphingobacteriaceae(100);unclassified(100)
OTU0347	0.173333	0.386125	0.013333	0.946847	0.173845	1	Bacteria(100);Verrucomicrobia(100);unclassified(100);unclassified(100);unclassified(100);unclassified(100)
OTU0348	-0.066667	0.738883	-0.2	0.317311	0.210819	1	Bacteria(100);Actinobacteria(100);Actinobacteria(100);Solirubrobacterales(100);Solirubrobacteraceae(100);Solirubrobacter(100)
OTU0349	0.306667	0.125194	0.253333	0.205275	0.397772	1	Bacteria(100);Bacteroidetes(100);Flavobacteria(100);Flavobacteriales(100);Flavobacteriaceae(100);unclassified(100)
OTU0350	-0.146667	0.463355	-0.28	0.161513	0.316087	1	Bacteria(100);Firmicutes(100);Clostridia(100);Clostridiales(100);Lachnospiraceae(100);unclassified(100)
OTU0351	0.226667	0.257074	-0.013333	0.946847	0.227058	1	Bacteria(100);Bacteroidetes(100);Sphingobacteria(100);Sphingobacteriales(100);Cytophagaceae(100);Leadbetterella(100)
OTU0352	0.146667	0.463355	0.04	0.841481	0.152023	1	Bacteria(100);Bacteroidetes(100);Flavobacteria(100);Flavobacteriales(100);Flavobacteriaceae(100);Ornithobacterium(100)
OTU0353	0.12	0.548506	0.12	0.548506	0.169706	1	Bacteria(100);Planctomycetes(100);Planctomycetacia(100);Planctomycetales(100);Planctomycetaceae(100);unclassified(100)
OTU0354	0.306667	0.125194	0.253333	0.205275	0.397772	1	Bacteria(100);Proteobacteria(100);Betaproteobacteria(100);Burkholderiales(100);Comamonadaceae(100);unclassified(100)
OTU0355	0.173333	0.386125	0.013333	0.946847	0.173845	1	Bacteria(100);unclassified(100);unclassified(100);unclassified(100);unclassified(100);unclassified(100)
OTU0356	0.12	0.548506	0.12	0.548506	0.169706	1	Bacteria(100);Firmicutes(100);Bacilli(100);Bacillales(100);Paenibacillaceae_1(100);unclassified(100)
OTU0357	0.333333	0.095581	0.2	0.317311	0.38873	1	Bacteria(100);Actinobacteria(100);Actinobacteria(100);Actinomycetales(100);Propionibacteriaceae(100);unclassified(100)
OTU0358	-0.28	0.161513	0.28	0.161513	0.39598	1	Bacteria(100);Gemmatimonadetes(100);Gemmatimonadetes(100);Gemmatimonadales(100);Gemmatimonadaceae(100);Gemmatimonas(100)
OTU0359	-0.28	0.161513	0.28	0.161513	0.39598	1	Bacteria(100);Proteobacteria(100);Alphaproteobacteria(100);Rhodospirillales(100);unclassified(100);unclassified(100)
OTU0360	0.013333	0.946847	-0.146667	0.463355	0.147271	1	Bacteria(100);Proteobacteria(100);Alphaproteobacteria(100);Rhizobiales(100);Hyphomicrobiaceae(100);Rhodoplanes(100)
OTU0361	0.146667	0.463355	0.04	0.841481	0.152023	1	Bacteria(100);Actinobacteria(100);Actinobacteria(100);Actinomycetales(100);unclassified(100);unclassified(100)
OTU0362	-0.066667	0.738883	-0.2	0.317311	0.210819	1	Bacteria(100);Chloroflexi(100);Caldilineae(100);Caldilineales(100);Caldilineaceae(100);Caldilinea(100)
OTU0363	0.226667	0.257074	-0.013333	0.946847	0.227058	1	Bacteria(100);Bacteroidetes(100);Sphingobacteria(100);Sphingobacteriales(100);Cytophagaceae(100);Leadbetterella(100)
OTU0364	0.173333	0.386125	0.013333	0.946847	0.173845	1	Bacteria(100);Firmicutes(100);Bacilli(100);Bacillales(100);Paenibacillaceae_1(100);unclassified(100)
OTU0365	0.226667	0.257074	-0.013333	0.946847	0.227058	1	Bacteria(100);Bacteroidetes(100);Sphingobacteria(100);Sphingobacteriales(100);unclassified(100);unclassified(100)
OTU0366	0.173333	0.386125	0.013333	0.946847	0.173845	1	Bacteria(100);Proteobacteria(100);Alphaproteobacteria(100);Caulobacterales(100);Caulobacteraceae(100);Asticcacaulis(100)
OTU0367	0.333333	0.095581	0.2	0.317311	0.38873	1	Bacteria(100);Bacteroidetes(100);unclassified(100);unclassified(100);unclassified(100);unclassified(100)
OTU0368	0.306667	0.125194	0.253333	0.205275	0.397772	1	Bacteria(100);Proteobacteria(100);Alphaproteobacteria(100);Rhodospirillales(100);Acetobacteraceae(100);Roseomonas(100)
OTU0369	0.093333	0.640738	-0.226667	0.257074	0.24513	1	Bacteria(100);Actinobacteria(100);Actinobacteria(100);unclassified(100);unclassified(100);unclassified(100)
OTU0370	0.306667	0.125194	0.253333	0.205275	0.397772	1	Bacteria(100);Bacteroidetes(100);Sphingobacteria(100);Sphingobacteriales(100);Sphingobacteriaceae(100);unclassified(100)
OTU0371	0.12	0.548506	0.12	0.548506	0.169706	1	Bacteria(100);Proteobacteria(100);Alphaproteobacteria(100);Rhizobiales(100);Beijerinckiaceae(100);Camelimonas(100)
OTU0372	-0.173333	0.386125	-0.306667	0.125194	0.352263	1	Bacteria(100);Actinobacteria(100);Actinobacteria(100);Actinomycetales(100);Microbacteriaceae(100);unclassified(100)
OTU0373	0.333333	0.095581	0.2	0.317311	0.38873	1	Bacteria(100);Bacteroidetes(100);Sphingobacteria(100);Sphingobacteriales(100);unclassified(100);unclassified(100)
OTU0374	0.12	0.548506	0.12	0.548506	0.169706	1	Bacteria(100);Proteobacteria(100);Alphaproteobacteria(100);Rhizobiales(100);unclassified(100);unclassified(100)
OTU0375	0.306667	0.125194	0.253333	0.205275	0.397772	1	Bacteria(100);Bacteroidetes(100);Sphingobacteria(100);Sphingobacteriales(100);Cytophagaceae(100);Leadbetterella(100)
OTU0376	-0.146667	0.463355	-0.28	0.161513	0.316087	1	Bacteria(100);Proteobacteria(100);Alphaproteobacteria(100);Rhizobiales(100);Bradyrhizobiaceae(100);unclassified(100)
OTU0377	0.12	0.548506	0.12	0.548506	0.169706	1	Bacteria(100);Firmicutes(100);Bacilli(100);Bacillales(100);Paenibacillaceae_1(100);Paenibacillus(100)
OTU0378	0.12	0.548506	0.12	0.548506	0.169706	1	Bacteria(100);Firmicutes(100);Bacilli(100);Bacillales(100);Paenibacillaceae_1(100);Paenibacillus(100)
OTU0379	0.306667	0.125194	0.253333	0.205275	0.397772	1	Bacteria(100);Proteobacteria(100);Alphaproteobacteria(100);Rhizobiales(100);Bradyrhizobiaceae(100);unclassified(100)
OTU0380	-0.146667	0.463355	-0.28	0.161513	0.316087	1	Bacteria(100);TM7(100);TM7_class_incertae_sedis(100);TM7_order_incertae_sedis(100);TM7_family_incertae_sedis(100);TM7_genus_incertae_sedis(100)
OTU0381	-0.146667	0.463355	-0.28	0.161513	0.316087	1	Bacteria(100);Proteobacteria(100);Betaproteobacteria(100);Burkholderiales(100);Alcaligenaceae(100);unclassified(100)
OTU0382	0.013333	0.946847	-0.146667	0.463355	0.147271	1	Bacteria(100);Proteobacteria(100);Alphaproteobacteria(100);Rhizobiales(100);unclassified(100);unclassified(100)
OTU0383	0.12	0.548506	0.12	0.548506	0.169706	1	Bacteria(100);Proteobacteria(100);unclassified(100);unclassified(100);unclassified(100);unclassified(100)
OTU0384	-0.146667	0.463355	-0.28	0.161513	0.316087	1	Bacteria(100);Proteobacteria(100);Gammaproteobacteria(100);Xanthomonadales(100);Xanthomonadaceae(100);Lysobacter(100)
OTU0385	0.013333	0.946847	-0.146667	0.463355	0.147271	1	Bacteria(100);Firmicutes(100);Bacilli(100);Bacillales(100);Paenibacillaceae_1(100);Paenibacillus(100)
OTU0386	-0.146667	0.463355	-0.28	0.161513	0.316087	1	Bacteria(100);Firmicutes(100);Bacilli(100);Bacillales(100);Paenibacillaceae_1(100);Paenibacillus(100)
OTU0387	0.28	0.161513	0.306667	0.125194	0.415264	1	Bacteria(100);Proteobacteria(100);Gammaproteobacteria(100);Xanthomonadales(100);Xanthomonadaceae(100);Dokdonella(100)
OTU0388	0.306667	0.125194	0.253333	0.205275	0.397772	1	Bacteria(100);Bacteroidetes(100);Bacteroidia(100);Bacteroidales(100);Porphyromonadaceae(100);Petrimonas(100)
OTU0389	-0.173333	0.386125	-0.306667	0.125194	0.352263	1	Bacteria(100);Firmicutes(100);Bacilli(100);Bacillales(100);Paenibacillaceae_1(100);Cohnella(100)
OTU0390	0.333333	0.095581	0.2	0.317311	0.38873	1	Bacteria(100);Proteobacteria(100);Alphaproteobacteria(100);unclassified(100);unclassified(100);unclassified(100)
OTU0391	0.333333	0.095581	0.2	0.317311	0.38873	1	Bacteria(100);Planctomycetes(100);Planctomycetacia(100);Planctomycetales(100);Planctomycetaceae(100);unclassified(100)
OTU0392	-0.226667	0.257074	0.226667	0.257074	0.320555	1	Bacteria(100);Bacteroidetes(100);Sphingobacteria(100);Sphingobacteriales(100);Sphingobacteriaceae(100);Pedobacter(100)
OTU0393	0.013333	0.946847	-0.146667	0.463355	0.147271	1	Bacteria(100);Actinobacteria(100);Actinobacteria(100);Acidimicrobiales(100);unclassified(100);unclassified(100)
OTU0394	-0.226667	0.257074	0.226667	0.257074	0.320555	1	Bacteria(100);Bacteroidetes(100);Sphingobacteria(100);Sphingobacteriales(100);unclassified(100);unclassified(100)
OTU0395	0.173333	0.386125	0.013333	0.946847	0.173845	1	Bacteria(100);TM7(100);TM7_class_incertae_sedis(100);TM7_order_incertae_sedis(100);TM7_family_incertae_sedis(100);TM7_genus_incertae_sedis(100)
OTU0396	0.146667	0.463355	0.04	0.841481	0.152023	1	Bacteria(100);Actinobacteria(100);Actinobacteria(100);Actinomycetales(100);Streptomycetaceae(100);unclassified(100)
OTU0397	0.146667	0.463355	0.04	0.841481	0.152023	1	Bacteria(100);Bacteroidetes(100);Flavobacteria(100);Flavobacteriales(100);Flavobacteriaceae(100);unclassified(100)
OTU0398	0.28	0.161513	0.306667	0.125194	0.415264	1	Bacteria(100);Bacteroidetes(100);Sphingobacteria(100);Sphingobacteriales(100);Cytophagaceae(100);Leadbetterella(100)
OTU0399	0.146667	0.463355	0.04	0.841481	0.152023	1	Bacteria(100);Proteobacteria(100);Alphaproteobacteria(100);Rhizobiales(100);Bradyrhizobiaceae(100);unclassified(100)
OTU0400	-0.226667	0.257074	0.226667	0.257074	0.320555	1	Bacteria(100);Proteobacteria(100);Alphaproteobacteria(100);Caulobacterales(100);Caulobacteraceae(100);unclassified(100)
OTU0401	0.013333	0.946847	-0.146667	0.463355	0.147271	1	Bacteria(100);Proteobacteria(100);Alphaproteobacteria(100);Rhizobiales(100);unclassified(100);unclassified(100)
OTU0402	-0.04	0.841481	-0.253333	0.205275	0.256472	1	Bacteria(100);Bacteroidetes(100);Sphingobacteria(100);Sphingobacteriales(100);Sphingobacteriaceae(100);unclassified(100)
OTU0403	0.146667	0.463355	0.04	0.841481	0.152023	1	Bacteria(100);Verrucomicrobia(100);Opitutae(100);Opitutales(100);Opitutaceae(100);Opitutus(100)
OTU0404	0.146667	0.463355	0.04	0.841481	0.152023	1	Bacteria(100);Actinobacteria(100);Actinobacteria(100);Actinomycetales(100);Microbacteriaceae(100);Curtobacterium(100)
OTU0405	0.28	0.161513	0.306667	0.125194	0.415264	1	Bacteria(100);Planctomycetes(100);Planctomycetacia(100);Planctomycetales(100);Planctomycetaceae(100);unclassified(100)
OTU0406	0.146667	0.463355	0.04	0.841481	0.152023	1	Bacteria(100);unclassified(100);unclassified(100);unclassified(100);unclassified(100);unclassified(100)
OTU0407	0.28	0.161513	0.306667	0.125194	0.415264	1	Bacteria(100);Bacteroidetes(100);Sphingobacteria(100);Sphingobacteriales(100);Cytophagaceae(100);Leadbetterella(100)
OTU0408	-0.226667	0.257074	0.226667	0.257074	0.320555	1	Bacteria(100);Bacteroidetes(100);Flavobacteria(100);Flavobacteriales(100);unclassified(100);unclassified(100)
OTU0409	-0.04	0.841481	-0.253333	0.205275	0.256472	1	Bacteria(100);unclassified(100);unclassified(100);unclassified(100);unclassified(100);unclassified(100)
OTU0410	-0.04	0.841481	-0.253333	0.205275	0.256472	1	Bacteria(100);Proteobacteria(100);Alphaproteobacteria(100);Rhizobiales(100);unclassified(100);unclassified(100)
OTU0411	0.333333	0.095581	0.2	0.317311	0.38873	1	Bacteria(100);Proteobacteria(100);Deltaproteobacteria(100);Myxococcales(100);Polyangiaceae(100);unclassified(100)
OTU0412	-0.04	0.841481	-0.253333	0.205275	0.256472	1	Bacteria(100);Bacteroidetes(100);Sphingobacteria(100);Sphingobacteriales(100);Sphingobacteriaceae(100);unclassified(100)
OTU0413	0.28	0.161513	0.306667	0.125194	0.415264	1	Bacteria(100);Proteobacteria(100);Alphaproteobacteria(100);Rhizobiales(100);Beijerinckiaceae(100);Chelatococcus(100)
OTU0414	0.306667	0.125194	0.253333	0.205275	0.397772	1	Bacteria(100);Deinococcus-Thermus(100);Deinococci(100);unclassified(100);unclassified(100);unclassified(100)
OTU0415	0.226667	0.257074	-0.013333	0.946847	0.227058	1	Bacteria(100);Proteobacteria(100);Gammaproteobacteria(100);Xanthomonadales(100);Xanthomonadaceae(100);Rhodanobacter(100)
OTU0416	-0.066667	0.738883	-0.2	0.317311	0.210819	1	Bacteria(100);Proteobacteria(100);Gammaproteobacteria(100);unclassified(100);unclassified(100);unclassified(100)
OTU0417	-0.12	0.548506	0.333333	0.095581	0.354275	1	Bacteria(100);Planctomycetes(100);Planctomycetacia(100);Planctomycetales(100);Planctomycetaceae(100);unclassified(100)
OTU0418	0.333333	0.095581	0.2	0.317311	0.38873	1	Bacteria(100);Proteobacteria(100);Gammaproteobacteria(100);Legionellales(100);Legionellaceae(100);Legionella(100)
OTU0419	-0.066667	0.738883	-0.2	0.317311	0.210819	1	Bacteria(100);Proteobacteria(100);Alphaproteobacteria(100);Rhizobiales(100);unclassified(100);unclassified(100)
OTU0420	0.173333	0.386125	0.013333	0.946847	0.173845	1	Bacteria(100);Proteobacteria(100);Alphaproteobacteria(100);Rhizobiales(100);Hyphomicrobiaceae(100);Rhodoplanes(100)
OTU0421	0.226667	0.257074	-0.013333	0.946847	0.227058	1	Bacteria(100);Proteobacteria(100);Alphaproteobacteria(100);Rhodobacterales(100);Rhodobacteraceae(100);unclassified(100)
OTU0422	0.013333	0.946847	-0.146667	0.463355	0.147271	1	Bacteria(100);Bacteroidetes(100);Sphingobacteria(100);Sphingobacteriales(100);Cytophagaceae(100);Leadbetterella(100)
OTU0423	-0.28	0.161513	0.28	0.161513	0.39598	1	Bacteria(100);Bacteroidetes(100);Flavobacteria(100);Flavobacteriales(100);Flavobacteriaceae(100);Flavobacterium(100)
OTU0424	-0.066667	0.738883	-0.2	0.317311	0.210819	1	Bacteria(100);Actinobacteria(100);Actinobacteria(100);Solirubrobacterales(100);unclassified(100);unclassified(100)
OTU0425	0.226667	0.257074	-0.013333	0.946847	0.227058	1	Bacteria(100);Proteobacteria(100);Gammaproteobacteria(100);Xanthomonadales(100);Xanthomonadaceae(100);Dokdonella(100)
OTU0426	0.333333	0.095581	0.2	0.317311	0.38873	1	Bacteria(100);Chloroflexi(100);Caldilineae(100);Caldilineales(100);Caldilineaceae(100);Caldilinea(100)
OTU0427	-0.066667	0.738883	-0.2	0.317311	0.210819	1	Eukaryota(100);Zea(100);unclassified(100);unclassified(100);unclassified(100);unclassified(100)
OTU0428	0.146667	0.463355	0.04	0.841481	0.152023	1	Bacteria(100);Actinobacteria(100);Actinobacteria(100);Actinomycetales(100);Streptomycetaceae(100);Streptomyces(100)
OTU0429	-0.12	0.548506	0.333333	0.095581	0.354275	1	Bacteria(100);Proteobacteria(100);Gammaproteobacteria(100);Xanthomonadales(100);Xanthomonadaceae(100);Dokdonella(100)
OTU0430	0.306667	0.125194	0.253333	0.205275	0.397772	1	Bacteria(100);Bacteroidetes(100);Sphingobacteria(100);Sphingobacteriales(100);unclassified(100);unclassified(100)
OTU0431	-0.04	0.841481	-0.253333	0.205275	0.256472	1	Bacteria(100);Actinobacteria(100);Actinobacteria(100);Actinomycetales(100);Microbacteriaceae(100);unclassified(100)
OTU0432	-0.04	0.841481	-0.253333	0.205275	0.256472	1	Bacteria(100);unclassified(100);unclassified(100);unclassified(100);unclassified(100);unclassified(100)
OTU0433	-0.04	0.841481	-0.253333	0.205275	0.256472	1	Bacteria(100);Chloroflexi(100);unclassified(100);unclassified(100);unclassified(100);unclassified(100)
OTU0434	-0.12	0.548506	0.333333	0.095581	0.354275	1	Bacteria(100);Proteobacteria(100);Betaproteobacteria(100);Burkholderiales(100);Comamonadaceae(100);Diaphorobacter(100)
OTU0435	0.146667	0.463355	0.04	0.841481	0.152023	1	Bacteria(100);Bacteroidetes(100);Sphingobacteria(100);Sphingobacteriales(100);Sphingobacteriaceae(100);unclassified(100)
OTU0436	-0.093333	0.640738	-0.333333	0.095581	0.346153	1	Bacteria(100);Bacteroidetes(100);Sphingobacteria(100);Sphingobacteriales(100);Sphingobacteriaceae(100);Sphingobacterium(100)
OTU0437	0.04	0.841481	0.093333	0.640738	0.101544	1	Bacteria(100);unclassified(100);unclassified(100);unclassified(100);unclassified(100);unclassified(100)
OTU0438	0.04	0.841481	0.093333	0.640738	0.101544	1	Bacteria(100);Proteobacteria(100);Alphaproteobacteria(100);Sphingomonadales(100);Sphingomonadaceae(100);unclassified(100)
OTU0439	-0.093333	0.640738	-0.333333	0.095581	0.346153	1	Bacteria(100);TM7(100);TM7_class_incertae_sedis(100);TM7_order_incertae_sedis(100);TM7_family_incertae_sedis(100);TM7_genus_incertae_sedis(100)
OTU0440	0.04	0.841481	0.093333	0.640738	0.101544	1	Bacteria(100);Proteobacteria(100);Gammaproteobacteria(100);Xanthomonadales(100);Xanthomonadaceae(100);Rhodanobacter(100)
OTU0441	0.04	0.841481	0.093333	0.640738	0.101544	1	Bacteria(100);Gemmatimonadetes(100);Gemmatimonadetes(100);Gemmatimonadales(100);Gemmatimonadaceae(100);Gemmatimonas(100)
OTU0442	0.04	0.841481	0.093333	0.640738	0.101544	1	Bacteria(100);Proteobacteria(100);Alphaproteobacteria(100);Rhizobiales(100);Xanthobacteraceae(100);Pseudolabrys(100)
OTU0443	-0.253333	0.205275	0.066667	0.738883	0.261958	1	Bacteria(100);unclassified(100);unclassified(100);unclassified(100);unclassified(100);unclassified(100)
OTU0444	-0.2	0.317311	-0.12	0.548506	0.233238	1	Bacteria(100);unclassified(100);unclassified(100);unclassified(100);unclassified(100);unclassified(100)
OTU0445	-0.2	0.317311	-0.12	0.548506	0.233238	1	Bacteria(100);Proteobacteria(100);Alphaproteobacteria(100);Caulobacterales(100);Caulobacteraceae(100);Caulobacter(100)
OTU0446	-0.2	0.317311	-0.12	0.548506	0.233238	1	Bacteria(100);unclassified(100);unclassified(100);unclassified(100);unclassified(100);unclassified(100)
OTU0447	-0.2	0.317311	-0.12	0.548506	0.233238	1	Bacteria(100);unclassified(100);unclassified(100);unclassified(100);unclassified(100);unclassified(100)
OTU0448	-0.2	0.317311	-0.12	0.548506	0.233238	1	Bacteria(100);Proteobacteria(100);Alphaproteobacteria(100);Alphaproteobacteria_order_incertae_sedis(100);Alphaproteobacteria_family_incertae_sedis(100);Rhizomicrobium(100)
OTU0449	-0.2	0.317311	-0.12	0.548506	0.233238	1	Bacteria(100);Proteobacteria(100);Gammaproteobacteria(100);Xanthomonadales(100);Sinobacteraceae(100);Alkanibacter(100)
OTU0450	0.253333	0.205275	-0.04	0.841481	0.256472	1	Bacteria(100);Actinobacteria(100);Actinobacteria(100);Actinomycetales(100);Microbacteriaceae(100);unclassified(100)
OTU0451	0.253333	0.205275	-0.04	0.841481	0.256472	1	Bacteria(100);Proteobacteria(100);Alphaproteobacteria(100);unclassified(100);unclassified(100);unclassified(100)
OTU0452	0.253333	0.205275	-0.04	0.841481	0.256472	1	Bacteria(100);Bacteroidetes(100);Sphingobacteria(100);Sphingobacteriales(100);Cytophagaceae(100);Sporocytophaga(100)
OTU0453	0.2	0.317311	-0.066667	0.738883	0.210819	1	Bacteria(100);Proteobacteria(100);Gammaproteobacteria(100);Xanthomonadales(100);Xanthomonadaceae(100);unclassified(100)
OTU0454	-0.333333	0.095581	0.173333	0.386125	0.375707	1	Bacteria(100);Proteobacteria(100);Alphaproteobacteria(100);Rhizobiales(100);Hyphomicrobiaceae(100);Devosia(100)
OTU0455	-0.333333	0.095581	0.173333	0.386125	0.375707	1	Bacteria(100);Proteobacteria(100);Betaproteobacteria(100);Rhodocyclales(100);Rhodocyclaceae(100);Shinella(100)
OTU0456	-0.333333	0.095581	0.173333	0.386125	0.375707	1	Bacteria(100);Bacteroidetes(100);unclassified(100);unclassified(100);unclassified(100);unclassified(100)
OTU0457	-0.253333	0.205275	0.066667	0.738883	0.261958	1	Bacteria(100);Chlamydiae(100);Chlamydiae(100);Chlamydiales(100);Parachlamydiaceae(100);Parachlamydia(100)
OTU0458	0.2	0.317311	-0.066667	0.738883	0.210819	1	Bacteria(100);Proteobacteria(100);Alphaproteobacteria(100);Rhizobiales(100);Hyphomicrobiaceae(100);unclassified(100)
OTU0459	-0.093333	0.640738	-0.333333	0.095581	0.346153	1	Bacteria(100);Bacteroidetes(100);Sphingobacteria(100);Sphingobacteriales(100);Cytophagaceae(100);Leadbetterella(100)
OTU0460	-0.093333	0.640738	-0.333333	0.095581	0.346153	1	Bacteria(100);unclassified(100);unclassified(100);unclassified(100);unclassified(100);unclassified(100)
OTU0461	-0.093333	0.640738	-0.333333	0.095581	0.346153	1	Bacteria(100);Proteobacteria(100);Alphaproteobacteria(100);Rhodobacterales(100);Rhodobacteraceae(100);Paracoccus(100)
OTU0462	-0.093333	0.640738	-0.333333	0.095581	0.346153	1	Bacteria(100);Proteobacteria(100);Gammaproteobacteria(100);Pseudomonadales(100);Moraxellaceae(100);Perlucidibaca(100)
OTU0463	0.04	0.841481	0.093333	0.640738	0.101544	1	Bacteria(100);Actinobacteria(100);Actinobacteria(100);Actinomycetales(100);Streptomycetaceae(100);unclassified(100)
OTU0464	0.253333	0.205275	-0.04	0.841481	0.256472	1	Bacteria(100);TM7(100);TM7_class_incertae_sedis(100);TM7_order_incertae_sedis(100);TM7_family_incertae_sedis(100);TM7_genus_incertae_sedis(100)
OTU0465	0.253333	0.205275	-0.04	0.841481	0.256472	1	Bacteria(100);TM7(100);TM7_class_incertae_sedis(100);TM7_order_incertae_sedis(100);TM7_family_incertae_sedis(100);TM7_genus_incertae_sedis(100)
OTU0466	0.04	0.841481	0.093333	0.640738	0.101544	1	Bacteria(100);Proteobacteria(100);Betaproteobacteria(100);Rhodocyclales(100);Rhodocyclaceae(100);Zoogloea(100)
OTU0467	-0.093333	0.640738	-0.333333	0.095581	0.346153	1	Bacteria(100);Bacteroidetes(100);Sphingobacteria(100);Sphingobacteriales(100);Cytophagaceae(100);Leadbetterella(100)
OTU0468	-0.093333	0.640738	-0.333333	0.095581	0.346153	1	Bacteria(100);TM7(100);TM7_class_incertae_sedis(100);TM7_order_incertae_sedis(100);TM7_family_incertae_sedis(100);TM7_genus_incertae_sedis(100)
OTU0469	-0.306667	0.125194	0.146667	0.463355	0.339935	1	Bacteria(100);Proteobacteria(100);Betaproteobacteria(100);Burkholderiales(100);Burkholderiaceae(100);Pandoraea(100)
OTU0470	0.066667	0.738883	-0.093333	0.640738	0.114698	1	Bacteria(100);Chloroflexi(100);unclassified(100);unclassified(100);unclassified(100);unclassified(100)
OTU0471	0.253333	0.205275	-0.04	0.841481	0.256472	1	Eukaryota(100);Zea(100);unclassified(100);unclassified(100);unclassified(100);unclassified(100)
OTU0472	-0.306667	0.125194	0.146667	0.463355	0.339935	1	Bacteria(100);Proteobacteria(100);Alphaproteobacteria(100);Sphingomonadales(100);Sphingomonadaceae(100);Sphingomonas(100)
OTU0473	0.04	0.841481	0.093333	0.640738	0.101544	1	Bacteria(100);Verrucomicrobia(100);Subdivision3(100);Subdivision3_order_incertae_sedis(100);Subdivision3_family_incertae_sedis(100);3_genus_incertae_sedis(100)
OTU0474	-0.093333	0.640738	-0.333333	0.095581	0.346153	1	Bacteria(100);Chloroflexi(100);unclassified(100);unclassified(100);unclassified(100);unclassified(100)
OTU0475	0.066667	0.738883	-0.093333	0.640738	0.114698	1	Bacteria(100);Planctomycetes(100);Planctomycetacia(100);Planctomycetales(100);Planctomycetaceae(100);unclassified(100)
OTU0476	0.04	0.841481	0.093333	0.640738	0.101544	1	Bacteria(100);Proteobacteria(100);Alphaproteobacteria(100);unclassified(100);unclassified(100);unclassified(100)
OTU0477	0.04	0.841481	0.093333	0.640738	0.101544	1	Bacteria(100);Actinobacteria(100);Actinobacteria(100);Actinomycetales(100);unclassified(100);unclassified(100)
OTU0478	-0.093333	0.640738	-0.333333	0.095581	0.346153	1	Bacteria(100);Firmicutes(100);Bacilli(100);Bacillales(100);unclassified(100);unclassified(100)
OTU0479	-0.306667	0.125194	0.146667	0.463355	0.339935	1	Bacteria(100);Bacteroidetes(100);Sphingobacteria(100);Sphingobacteriales(100);Sphingobacteriaceae(100);Sphingobacterium(100)
OTU0480	0.04	0.841481	0.093333	0.640738	0.101544	1	Bacteria(100);Proteobacteria(100);Alphaproteobacteria(100);Rhizobiales(100);unclassified(100);unclassified(100)
OTU0481	-0.306667	0.125194	0.146667	0.463355	0.339935	1	Bacteria(100);Proteobacteria(100);Gammaproteobacteria(100);Enterobacteriales(100);Enterobacteriaceae(100);unclassified(100)
OTU0482	0.04	0.841481	0.093333	0.640738	0.101544	1	Bacteria(100);Bacteroidetes(100);Sphingobacteria(100);Sphingobacteriales(100);Sphingobacteriaceae(100);unclassified(100)
OTU0483	0.093333	0.640738	-0.226667	0.257074	0.24513	1	Bacteria(100);Proteobacteria(100);Deltaproteobacteria(100);unclassified(100);unclassified(100);unclassified(100)
OTU0484	-0.253333	0.205275	0.066667	0.738883	0.261958	1	Bacteria(100);Bacteroidetes(100);Flavobacteria(100);Flavobacteriales(100);Flavobacteriaceae(100);unclassified(100)
OTU0485	-0.253333	0.205275	0.066667	0.738883	0.261958	1	Bacteria(100);Bacteroidetes(100);Sphingobacteria(100);Sphingobacteriales(100);Chitinophagaceae(100);unclassified(100)
OTU0486	0.253333	0.205275	-0.04	0.841481	0.256472	1	Bacteria(100);Actinobacteria(100);Actinobacteria(100);Actinomycetales(100);Microbacteriaceae(100);unclassified(100)
OTU0487	-0.013333	0.946847	-0.173333	0.386125	0.173845	1	Bacteria(100);Proteobacteria(100);Gammaproteobacteria(100);Xanthomonadales(100);Xanthomonadaceae(100);Stenotrophomonas(100)
OTU0488	-0.013333	0.946847	-0.173333	0.386125	0.173845	1	Bacteria(100);Firmicutes(100);Bacilli(100);Bacillales(100);Paenibacillaceae_1(100);Cohnella(100)
OTU0489	0.093333	0.640738	-0.226667	0.257074	0.24513	1	Bacteria(100);Bacteroidetes(100);Flavobacteria(100);Flavobacteriales(100);Flavobacteriaceae(100);unclassified(100)
OTU0490	-0.253333	0.205275	0.066667	0.738883	0.261958	1	Bacteria(100);Bacteroidetes(100);Flavobacteria(100);Flavobacteriales(100);Flavobacteriaceae(100);unclassified(100)
OTU0491	-0.253333	0.205275	0.066667	0.738883	0.261958	1	Bacteria(100);Bacteroidetes(100);Sphingobacteria(100);Sphingobacteriales(100);Sphingobacteriaceae(100);Sphingobacterium(100)
OTU0492	-0.253333	0.205275	0.066667	0.738883	0.261958	1	Bacteria(100);Bacteroidetes(100);Sphingobacteria(100);Sphingobacteriales(100);Sphingobacteriaceae(100);unclassified(100)
OTU0493	-0.253333	0.205275	0.066667	0.738883	0.261958	1	Bacteria(100);Firmicutes(100);Negativicutes(100);Selenomonadales(100);Veillonellaceae(100);Anaerospora(100)
OTU0494	0.253333	0.205275	-0.04	0.841481	0.256472	1	Bacteria(100);Bacteroidetes(100);Sphingobacteria(100);Sphingobacteriales(100);Cytophagaceae(100);Sporocytophaga(100)
OTU0495	-0.253333	0.205275	0.066667	0.738883	0.261958	1	Bacteria(100);Bacteroidetes(100);Sphingobacteria(100);Sphingobacteriales(100);Chitinophagaceae(100);Ferruginibacter(100)
OTU0496	0.093333	0.640738	-0.226667	0.257074	0.24513	1	Bacteria(100);Planctomycetes(100);Planctomycetacia(100);Planctomycetales(100);Planctomycetaceae(100);unclassified(100)
OTU0497	-0.333333	0.095581	0.173333	0.386125	0.375707	1	Bacteria(100);unclassified(100);unclassified(100);unclassified(100);unclassified(100);unclassified(100)
OTU0498	-0.253333	0.205275	0.066667	0.738883	0.261958	1	Bacteria(100);Proteobacteria(100);Alphaproteobacteria(100);Rhizobiales(100);Xanthobacteraceae(100);Labrys(100)
OTU0499	-0.333333	0.095581	0.173333	0.386125	0.375707	1	Bacteria(100);Proteobacteria(100);Gammaproteobacteria(100);Pseudomonadales(100);Pseudomonadaceae(100);Azomonas(100)
OTU0500	-0.333333	0.095581	0.173333	0.386125	0.375707	1	Bacteria(100);Bacteroidetes(100);Sphingobacteria(100);Sphingobacteriales(100);Chitinophagaceae(100);unclassified(100)
OTU0501	-0.28	0.161513	0.28	0.161513	0.39598	1	Bacteria(100);Proteobacteria(100);Alphaproteobacteria(100);unclassified(100);unclassified(100);unclassified(100)
OTU0502	0.253333	0.205275	-0.04	0.841481	0.256472	1	Bacteria(100);TM7(100);TM7_class_incertae_sedis(100);TM7_order_incertae_sedis(100);TM7_family_incertae_sedis(100);TM7_genus_incertae_sedis(100)
OTU0503	0.253333	0.205275	-0.04	0.841481	0.256472	1	Bacteria(100);Verrucomicrobia(100);Opitutae(100);Opitutales(100);Opitutaceae(100);Opitutus(100)
