# Supplementary material for: Cellulose-Enriched Microbial Communities from Leaf-Cutter Ant (Atta colombica) Refuse Dumps Vary in Taxonomic Composition and Degradation Ability
Source: PLoS One. 2016 Mar 21;11(3):e0151840. doi: 10.1371/journal.pone.0151840 (PMC4801328; doi:10.1371/journal.pone.0151840)
Supplement: S4 Table — (XLSX) [file pone.0151840.s010.xlsx]

## Sheet: S4 Table
S4 Table. Taxonomic identification of isolates.
Enrichment Community	Taxonomic Classification	S_ab score
1 Top A	Acidovorax caeni R-24608	0.91
1 Top A	Asticcacaulis taihuensis T3-B7	0.92
1 Top A	Klebsiella variicola F2R9	0.986
1 Top A	Pseudomonas taiwanensis BCRC 17751	0.971
1 Middle E	Acinetobacter calcoaceticus NCCB 22016	0.972
1 Middle E	Enterobacter aerogenes JCM1235	0.983
1 Middle E	Klebsiella oxytoca ATCC 13182T	0.961
1 Middle E	Leclercia adecarboxylata LMG 2803	0.934
1 Bottom E	Cedecea davisae DSM 4568	0.96
1 Bottom E	Chryseobacterium indologenes LMG 8337	0.87
1 Bottom E	Enterobacter amnigenus JCM1237	0.92
1 Bottom E	Enterobacter asburiae JCM6051	0.917
1 Bottom E	Klebsiella variicola F2R9	0.98
1 Bottom E	Pseudomonas citronellolis DSM 50332T	0.97
1 Bottom E	Pseudomonas delhiensis RLD-1	0.96
1 Bottom E	Pseudomonas jinjuensis Pss 26	0.98
3 Bottom C	Klebsiella variicola F2R9	0.95
3 Bottom C	Pseudomonas nitroreducens IAM 1439	0.9
3 Bottom C	Pseudomonas plecoglossicida FPC951	0.93
3 Bottom C	Pseudomonas taiwanensis BCRC 17751	0.93
